# Supplementary material for: Proteome of normal human perilymph and perilymph from people with disabling vertigo
Source: PLoS One. 2019 Jun 11;14(6):e0218292. doi: 10.1371/journal.pone.0218292 (PMC6559673; doi:10.1371/journal.pone.0218292)
Supplement: S1 Table — (XLSX) [file pone.0218292.s005.xlsx]

## Sheet: Core (n = 228)
Number	Uniprot ID	Accession	Protein Symbol	Protein Name	Gene Names	Length	Status
1	a0a5e4	A0A5E4	A0A5E4_HUMAN	Uncharacterized protein		235	unreviewed
2	a0n5g1	A0N5G1	A0N5G1_HUMAN	Rheumatoid factor C6 light chain (Fragment)	V-kappa-1	116	unreviewed
3	a0n5g7	A0N5G7	A0N5G7_HUMAN	Rheumatoid factor D5 heavy chain (Fragment)	VH3	119	unreviewed
4	a2ipi6	A2IPI6	A2IPI6_HUMAN	HRV Fab 027-VL (Fragment)		113	unreviewed
5	a2j1n5	A2J1N5	A2J1N5_HUMAN	Rheumatoid factor RF-ET6 (Fragment)		94	unreviewed
6	a2j423	A2J423	A2J423_HUMAN	Anti-Mpl scFv (Fragment)		239	unreviewed
7	a2ja19	A2JA19	A2JA19_HUMAN	Anti-mucin1 light chain variable region (Fragment)		107	unreviewed
8	a2kbc3	A2KBC3	A2KBC3_HUMAN	Anti-(ED-B) scFV (Fragment)		238	unreviewed
9	a2klm6	A2KLM6	A2KLM6_HUMAN	Deleted.
10	a2mye1	A2MYE1	A2MYE1_HUMAN	A30 (Fragment)		96	unreviewed
11	a2n7p4	A2N7P4	A2N7P4_HUMAN	Immunoglobulin mu-chain D-J4-region (Fragment)	IGHM	120	unreviewed
12	a2nb44	A2NB44	A2NB44_HUMAN	Cold agglutinin FS-2 H-chain (Fragment)	IGH@	114	unreviewed
13	a2nb45	A2NB45	A2NB45_HUMAN	Cold agglutinin FS-1 L-chain (Fragment)		113	unreviewed
14	a2nh53	A2NH53	A2NH53_HUMAN	Immunogobulin kappa, VJ region (Fragment)		112	unreviewed
15	a2njv5	A2NJV5	KV229_HUMAN	Immunoglobulin kappa variable 2-29	IGKV2-29	120	reviewed
16	a2nyu9	A2NYU9	A2NYU9_HUMAN	Heavy chain Fab (Fragment)		122	unreviewed
17	a6xgl1	A6XGL1	A6XGL1_HUMAN	Transthyretin	TTR TBPA PALB	184	unreviewed
18	a8k008	A8K008	A8K008_HUMAN	Uncharacterized protein		472	unreviewed
19	b0uz85	B0UZ85	B0UZ85_HUMAN	Deleted.
20	b0v2c8	P0C0L4	CO4A_HUMAN	Complement C4-A (Acidic complement C4) (C3 and PZP-like alpha-2-macroglobulin domain-containing protein 2) [Cleaved into: Complement C4 beta chain; Complement C4-A alpha chain; C4a anaphylatoxin; C4b-A; C4d-A; Complement C4 gamma chain]	C4A CO4 CPAMD2	1744	reviewed
21	b1ahl2	B1AHL2	B1AHL2_HUMAN	Fibulin-1	FBLN1	721	unreviewed
22	b1n7b6	B1N7B6	B1N7B6_HUMAN	Cryocrystalglobulin CC1 heavy chain variable region (Fragment)		120	unreviewed
23	b1n7b8	B1N7B8	B1N7B8_HUMAN	Cryocrystalglobulin CC1 kappa light chain variable region (Fragment)		107	unreviewed
24	b4dlj9	P43251	BTD_HUMAN	Biotinidase (Biotinase) (EC 3.5.1.12)	BTD	543	reviewed
25	b4dpp8	B4DPP8	B4DPP8_HUMAN	cDNA FLJ53075, highly similar to Kininogen-1		415	unreviewed
26	b4e1b2	B4E1B2	B4E1B2_HUMAN	cDNA FLJ53691, highly similar to Serotransferrin		678	unreviewed
27	b4e1z4	B4E1Z4	B4E1Z4_HUMAN	cDNA FLJ55673, highly similar to Complement factor B (EC 3.4.21.47)		1266	unreviewed
28	c0jyy2	C0JYY2	C0JYY2_HUMAN	Apolipoprotein B (Including Ag(X) antigen), isoform CRA_a	APOB hCG_20898	4563	unreviewed
29	d3dtx7	D3DTX7	D3DTX7_HUMAN	Collagen, type I, alpha 1, isoform CRA_a	COL1A1 hCG_29609	885	unreviewed
30	d6rak8	P02774	VTDB_HUMAN	Vitamin D-binding protein (DBP) (VDB) (Gc protein-derived macrophage activating factor) (Gc-MAF) (GcMAF) (Gc-globulin) (Group-specific component) (Gc) (Vitamin D-binding protein-macrophage activating factor) (DBP-maf)	GC	474	reviewed
31	d9iwp9	D9IWP9	D9IWP9_HUMAN	Beta-2-glycoprotein I (Fragment)		326	unreviewed
32	e7er29	E7ER29	E7ER29_HUMAN	Deleted.
33	f5gwp8	F5GWP8	F5GWP8_HUMAN	Keratin, type I cytoskeletal 17	KRT17	349	unreviewed
34	f5h2w1	F5H2W1	F5H2W1_HUMAN	Deleted.
35	o43405	O43405	COCH_HUMAN	Cochlin (COCH-5B2)	COCH COCH5B2 UNQ257/PRO294	550	reviewed
36	o43866	O43866	CD5L_HUMAN	CD5 antigen-like (Apoptosis inhibitor expressed by macrophages) (hAIM) (CT-2) (IgM-associated peptide) (SP-alpha)	CD5L API6 UNQ203/PRO229	347	reviewed
37	o75636	O75636	FCN3_HUMAN	Ficolin-3 (Collagen/fibrinogen domain-containing lectin 3 p35) (Collagen/fibrinogen domain-containing protein 3) (Hakata antigen)	FCN3 FCNH HAKA1	299	reviewed
38	o75882	O75882	ATRN_HUMAN	Attractin (DPPT-L) (Mahogany homolog)	ATRN KIAA0548 MGCA	1429	reviewed
39	p00450	P00450	CERU_HUMAN	Ceruloplasmin (EC 1.16.3.1) (Ferroxidase)	CP	1065	reviewed
40	p00734	P00734	THRB_HUMAN	Prothrombin (EC 3.4.21.5) (Coagulation factor II) [Cleaved into: Activation peptide fragment 1; Activation peptide fragment 2; Thrombin light chain; Thrombin heavy chain]	F2	622	reviewed
41	p00736	P00736	C1R_HUMAN	Complement C1r subcomponent (EC 3.4.21.41) (Complement component 1 subcomponent r) [Cleaved into: Complement C1r subcomponent heavy chain; Complement C1r subcomponent light chain]	C1R	705	reviewed
42	p00738	P00738	HPT_HUMAN	Haptoglobin (Zonulin) [Cleaved into: Haptoglobin alpha chain; Haptoglobin beta chain]	HP	406	reviewed
43	p00739	P00739	HPTR_HUMAN	Haptoglobin-related protein	HPR	348	reviewed
44	p00742	P00742	FA10_HUMAN	Coagulation factor X (EC 3.4.21.6) (Stuart factor) (Stuart-Prower factor) [Cleaved into: Factor X light chain; Factor X heavy chain; Activated factor Xa heavy chain]	F10	488	reviewed
45	p00747	P00747	PLMN_HUMAN	Plasminogen (EC 3.4.21.7) [Cleaved into: Plasmin heavy chain A; Activation peptide; Angiostatin; Plasmin heavy chain A, short form; Plasmin light chain B]	PLG	810	reviewed
46	p00915	P00915	CAH1_HUMAN	Carbonic anhydrase 1 (EC 4.2.1.1) (Carbonate dehydratase I) (Carbonic anhydrase B) (CAB) (Carbonic anhydrase I) (CA-I)	CA1	261	reviewed
47	p00918	P00918	CAH2_HUMAN	Carbonic anhydrase 2 (EC 4.2.1.1) (Carbonate dehydratase II) (Carbonic anhydrase C) (CAC) (Carbonic anhydrase II) (CA-II)	CA2	260	reviewed
48	p01008	P01008	ANT3_HUMAN	Antithrombin-III (ATIII) (Serpin C1)	SERPINC1 AT3 PRO0309	464	reviewed
49	p01009	P01009	A1AT_HUMAN	Alpha-1-antitrypsin (Alpha-1 protease inhibitor) (Alpha-1-antiproteinase) (Serpin A1) [Cleaved into: Short peptide from AAT (SPAAT)]	SERPINA1 AAT PI PRO0684 PRO2209	418	reviewed
50	p01011	P01011	AACT_HUMAN	Alpha-1-antichymotrypsin (ACT) (Cell growth-inhibiting gene 24/25 protein) (Serpin A3) [Cleaved into: Alpha-1-antichymotrypsin His-Pro-less]	SERPINA3 AACT GIG24 GIG25	423	reviewed
51	p01023	P01023	A2MG_HUMAN	Alpha-2-macroglobulin (Alpha-2-M) (C3 and PZP-like alpha-2-macroglobulin domain-containing protein 5)	A2M CPAMD5 FWP007	1474	reviewed
52	p01024	P01024	CO3_HUMAN	Complement C3 (C3 and PZP-like alpha-2-macroglobulin domain-containing protein 1) [Cleaved into: Complement C3 beta chain; C3-beta-c (C3bc); Complement C3 alpha chain; C3a anaphylatoxin; Acylation stimulating protein (ASP) (C3adesArg); Complement C3b alpha' chain; Complement C3c alpha' chain fragment 1; Complement C3dg fragment; Complement C3g fragment; Complement C3d fragment; Complement C3f fra…	C3 CPAMD1	1663	reviewed
53	p01031	P01031	CO5_HUMAN	Complement C5 (C3 and PZP-like alpha-2-macroglobulin domain-containing protein 4) [Cleaved into: Complement C5 beta chain; Complement C5 alpha chain; C5a anaphylatoxin; Complement C5 alpha' chain]	C5 CPAMD4	1676	reviewed
54	p01042	P01042	KNG1_HUMAN	Kininogen-1 (Alpha-2-thiol proteinase inhibitor) (Fitzgerald factor) (High molecular weight kininogen) (HMWK) (Williams-Fitzgerald-Flaujeac factor) [Cleaved into: Kininogen-1 heavy chain; T-kinin (Ile-Ser-Bradykinin); Bradykinin (Kallidin I); Lysyl-bradykinin (Kallidin II); Kininogen-1 light chain; Low molecular weight growth-promoting factor]	KNG1 BDK KNG	644	reviewed
55	p01591	P01591	IGJ_HUMAN	Immunoglobulin J chain (Joining chain of multimeric IgA and IgM)	JCHAIN IGCJ IGJ	159	reviewed
56	p01594	P01594	KV133_HUMAN	Immunoglobulin kappa variable 1-33 (Ig kappa chain V-I region AU) (Ig kappa chain V-I region Ka)	IGKV1-33	117	reviewed
57	p01597	P01597	KV139_HUMAN	Immunoglobulin kappa variable 1-39 (Ig kappa chain V-I region DEE) (Ig kappa chain V-I region Hau) (Ig kappa chain V-I region Mev) (Ig kappa chain V-I region OU) (Ig kappa chain V-I region Walker)	IGKV1-39	117	reviewed
58	p01611	P01611	KVD12_HUMAN	Immunoglobulin kappa variable 1D-12 (Ig kappa chain V-I region Wes)	IGKV1D-12	117	reviewed
59	p01613	P01593	KVD33_HUMAN	Immunoglobulin kappa variable 1D-33 (Ig kappa chain V-I region AG) (Ig kappa chain V-I region Bi) (Ig kappa chain V-I region Lay) (Ig kappa chain V-I region Ni) (Ig kappa chain V-I region Rei) (Ig kappa chain V-I region Roy) (Ig kappa chain V-I region Scw) (Ig kappa chain V-I region WAT)	IGKV1D-33	117	reviewed
60	p01619	P01619	KV320_HUMAN	Immunoglobulin kappa variable 3-20 (Ig kappa chain V-III region B6) (Ig kappa chain V-III region GOL) (Ig kappa chain V-III region HAH) (Ig kappa chain V-III region HIC) (Ig kappa chain V-III region IARC/BL41) (Ig kappa chain V-III region NG9) (Ig kappa chain V-III region SIE) (Ig kappa chain V-III region Ti) (Ig kappa chain V-III region WOL)	IGKV3-20	116	reviewed
61	p01620	P01619	KV320_HUMAN	Immunoglobulin kappa variable 3-20 (Ig kappa chain V-III region B6) (Ig kappa chain V-III region GOL) (Ig kappa chain V-III region HAH) (Ig kappa chain V-III region HIC) (Ig kappa chain V-III region IARC/BL41) (Ig kappa chain V-III region NG9) (Ig kappa chain V-III region SIE) (Ig kappa chain V-III region Ti) (Ig kappa chain V-III region WOL)	IGKV3-20	116	reviewed
62	p06311	P01619	KV320_HUMAN	Immunoglobulin kappa variable 3-20 (Ig kappa chain V-III region B6) (Ig kappa chain V-III region GOL) (Ig kappa chain V-III region HAH) (Ig kappa chain V-III region HIC) (Ig kappa chain V-III region IARC/BL41) (Ig kappa chain V-III region NG9) (Ig kappa chain V-III region SIE) (Ig kappa chain V-III region Ti) (Ig kappa chain V-III region WOL)	IGKV3-20	116	reviewed
63	p01743	P01743	HV146_HUMAN	Immunoglobulin heavy variable 1-46 (Ig heavy chain V-I region DOT) (Ig heavy chain V-I region HG3) (Ig heavy chain V-I region Mot)	IGHV1-46	117	reviewed
64	p01767	P01767	HV353_HUMAN	Immunoglobulin heavy variable 3-53 (Ig heavy chain V-III region BUT)	IGHV3-53	116	reviewed
65	p01781	P01780	HV307_HUMAN	Immunoglobulin heavy variable 3-7 (Ig heavy chain V-III region GAL) (Ig heavy chain V-III region GAR) (Ig heavy chain V-III region JON)	IGHV3-7	117	reviewed
66	p01824	P01824	HV439_HUMAN	Immunoglobulin heavy variable 4-39 (Ig heavy chain V-II region WAH)	IGHV4-39	125	reviewed
67	p01833	P01833	PIGR_HUMAN	Polymeric immunoglobulin receptor (PIgR) (Poly-Ig receptor) (Hepatocellular carcinoma-associated protein TB6) [Cleaved into: Secretory component]	PIGR	764	reviewed
68	p01861	P01861	IGHG4_HUMAN	Immunoglobulin heavy constant gamma 4 (Ig gamma-4 chain C region)	IGHG4	327	reviewed
69	p01871	P01871	IGHM_HUMAN	Immunoglobulin heavy constant mu (Ig mu chain C region) (Ig mu chain C region BOT) (Ig mu chain C region GAL) (Ig mu chain C region OU)	IGHM	453	reviewed
70	p02042	P02042	HBD_HUMAN	Hemoglobin subunit delta (Delta-globin) (Hemoglobin delta chain)	HBD	147	reviewed
71	p02533	P02533	K1C14_HUMAN	Keratin, type I cytoskeletal 14 (Cytokeratin-14) (CK-14) (Keratin-14) (K14)	KRT14	472	reviewed
72	p02549	P02549	SPTA1_HUMAN	Spectrin alpha chain, erythrocytic 1 (Erythroid alpha-spectrin)	SPTA1 SPTA	2419	reviewed
73	p02647	P02647	APOA1_HUMAN	Apolipoprotein A-I (Apo-AI) (ApoA-I) (Apolipoprotein A1) [Cleaved into: Proapolipoprotein A-I (ProapoA-I); Truncated apolipoprotein A-I (Apolipoprotein A-I(1-242))]	APOA1	267	reviewed
74	p02649	P02649	APOE_HUMAN	Apolipoprotein E (Apo-E)	APOE	317	reviewed
75	p02652	P02652	APOA2_HUMAN	Apolipoprotein A-II (Apo-AII) (ApoA-II) (Apolipoprotein A2) [Cleaved into: Proapolipoprotein A-II (ProapoA-II); Truncated apolipoprotein A-II (Apolipoprotein A-II(1-76))]	APOA2	100	reviewed
76	p02671	P02671	FIBA_HUMAN	Fibrinogen alpha chain [Cleaved into: Fibrinopeptide A; Fibrinogen alpha chain]	FGA	866	reviewed
77	p02675	P02675	FIBB_HUMAN	Fibrinogen beta chain [Cleaved into: Fibrinopeptide B; Fibrinogen beta chain]	FGB	491	reviewed
78	p02679	P02679	FIBG_HUMAN	Fibrinogen gamma chain	FGG PRO2061	453	reviewed
79	p02730	P02730	B3AT_HUMAN	Band 3 anion transport protein (Anion exchange protein 1) (AE 1) (Anion exchanger 1) (Solute carrier family 4 member 1) (CD antigen CD233)	SLC4A1 AE1 DI EPB3	911	reviewed
80	p02748	P02748	CO9_HUMAN	Complement component C9 [Cleaved into: Complement component C9a; Complement component C9b]	C9	559	reviewed
81	p02750	P02750	A2GL_HUMAN	Leucine-rich alpha-2-glycoprotein (LRG)	LRG1 LRG	347	reviewed
82	p02751	P02751	FINC_HUMAN	Fibronectin (FN) (Cold-insoluble globulin) (CIG) [Cleaved into: Anastellin; Ugl-Y1; Ugl-Y2; Ugl-Y3]	FN1 FN	2386	reviewed
83	p02760	P02760	AMBP_HUMAN	Protein AMBP [Cleaved into: Alpha-1-microglobulin (Protein HC) (Alpha-1 microglycoprotein) (Complex-forming glycoprotein heterogeneous in charge); Inter-alpha-trypsin inhibitor light chain (ITI-LC) (Bikunin) (EDC1) (HI-30) (Uronic-acid-rich protein); Trypstatin]	AMBP HCP ITIL	352	reviewed
84	p02763	P02763	A1AG1_HUMAN	Alpha-1-acid glycoprotein 1 (AGP 1) (Orosomucoid-1) (OMD 1)	ORM1 AGP1	201	reviewed
85	p02765	P02765	FETUA_HUMAN	Alpha-2-HS-glycoprotein (Alpha-2-Z-globulin) (Ba-alpha-2-glycoprotein) (Fetuin-A) [Cleaved into: Alpha-2-HS-glycoprotein chain A; Alpha-2-HS-glycoprotein chain B]	AHSG FETUA PRO2743	367	reviewed
86	p02768	P02768	ALBU_HUMAN	Serum albumin	ALB GIG20 GIG42 PRO0903 PRO1708 PRO2044 PRO2619 PRO2675 UNQ696/PRO1341	609	reviewed
87	p02790	P02790	HEMO_HUMAN	Hemopexin (Beta-1B-glycoprotein)	HPX	462	reviewed
88	p03952	P03952	KLKB1_HUMAN	Plasma kallikrein (EC 3.4.21.34) (Fletcher factor) (Kininogenin) (Plasma prekallikrein) (PKK) [Cleaved into: Plasma kallikrein heavy chain; Plasma kallikrein light chain]	KLKB1 KLK3	638	reviewed
89	p04003	P04003	C4BPA_HUMAN	C4b-binding protein alpha chain (C4bp) (Proline-rich protein) (PRP)	C4BPA C4BP	597	reviewed
90	p04004	P04004	VTNC_HUMAN	Vitronectin (VN) (S-protein) (Serum-spreading factor) (V75) [Cleaved into: Vitronectin V65 subunit; Vitronectin V10 subunit; Somatomedin-B]	VTN	478	reviewed
91	p04040	P04040	CATA_HUMAN	Catalase (EC 1.11.1.6)	CAT	527	reviewed
92	p04196	P04196	HRG_HUMAN	Histidine-rich glycoprotein (Histidine-proline-rich glycoprotein) (HPRG)	HRG	525	reviewed
93	p04207	P01624	KV315_HUMAN	Immunoglobulin kappa variable 3-15 (Ig kappa chain V-III region CLL) (Ig kappa chain V-III region POM)	IGKV3-15	115	reviewed
94	p04217	P04217	A1BG_HUMAN	Alpha-1B-glycoprotein (Alpha-1-B glycoprotein)	A1BG	495	reviewed
95	p04264	P04264	K2C1_HUMAN	Keratin, type II cytoskeletal 1 (67 kDa cytokeratin) (Cytokeratin-1) (CK-1) (Hair alpha protein) (Keratin-1) (K1) (Type-II keratin Kb1)	KRT1 KRTA	644	reviewed
96	p04406	P04406	G3P_HUMAN	Glyceraldehyde-3-phosphate dehydrogenase (GAPDH) (EC 1.2.1.12) (Peptidyl-cysteine S-nitrosylase GAPDH) (EC 2.6.99.-)	GAPDH GAPD CDABP0047 OK/SW-cl.12	335	reviewed
97	p04433	P04433	KV311_HUMAN	Immunoglobulin kappa variable 3-11 (Ig kappa chain V-III region VG)	IGKV3-11	115	reviewed
98	p05090	P05090	APOD_HUMAN	Apolipoprotein D (Apo-D) (ApoD)	APOD	189	reviewed
99	p05155	P05155	IC1_HUMAN	Plasma protease C1 inhibitor (C1 Inh) (C1Inh) (C1 esterase inhibitor) (C1-inhibiting factor) (Serpin G1)	SERPING1 C1IN C1NH	500	reviewed
100	p05156	P05156	CFAI_HUMAN	Complement factor I (EC 3.4.21.45) (C3B/C4B inactivator) [Cleaved into: Complement factor I heavy chain; Complement factor I light chain]	CFI IF	583	reviewed
101	p05543	P05543	THBG_HUMAN	Thyroxine-binding globulin (Serpin A7) (T4-binding globulin)	SERPINA7 TBG	415	reviewed
102	p05546	P05546	HEP2_HUMAN	Heparin cofactor 2 (Heparin cofactor II) (HC-II) (Protease inhibitor leuserpin-2) (HLS2) (Serpin D1)	SERPIND1 HCF2	499	reviewed
103	p06312	P06312	KV401_HUMAN	Immunoglobulin kappa variable 4-1 (Ig kappa chain V-IV region B17) (Ig kappa chain V-IV region JI) (Ig kappa chain V-IV region Len) (Ig kappa chain V-IV region STH)	IGKV4-1	121	reviewed
104	p06396	P06396	GELS_HUMAN	Gelsolin (AGEL) (Actin-depolymerizing factor) (ADF) (Brevin)	GSN	782	reviewed
105	p06681	P06681	CO2_HUMAN	Complement C2 (EC 3.4.21.43) (C3/C5 convertase) [Cleaved into: Complement C2b fragment; Complement C2a fragment]	C2	752	reviewed
106	p06702	P06702	S10A9_HUMAN	Protein S100-A9 (Calgranulin-B) (Calprotectin L1H subunit) (Leukocyte L1 complex heavy chain) (Migration inhibitory factor-related protein 14) (MRP-14) (p14) (S100 calcium-binding protein A9)	S100A9 CAGB CFAG MRP14	114	reviewed
107	p06727	P06727	APOA4_HUMAN	Apolipoprotein A-IV (Apo-AIV) (ApoA-IV) (Apolipoprotein A4)	APOA4	396	reviewed
108	p06733	P06733	ENOA_HUMAN	Alpha-enolase (EC 4.2.1.11) (2-phospho-D-glycerate hydro-lyase) (C-myc promoter-binding protein) (Enolase 1) (MBP-1) (MPB-1) (Non-neural enolase) (NNE) (Phosphopyruvate hydratase) (Plasminogen-binding protein)	ENO1 ENO1L1 MBPB1 MPB1	434	reviewed
109	p07195	P07195	LDHB_HUMAN	L-lactate dehydrogenase B chain (LDH-B) (EC 1.1.1.27) (LDH heart subunit) (LDH-H) (Renal carcinoma antigen NY-REN-46)	LDHB	334	reviewed
110	p07225	P07225	PROS_HUMAN	Vitamin K-dependent protein S	PROS1 PROS	676	reviewed
111	p07357	P07357	CO8A_HUMAN	Complement component C8 alpha chain (Complement component 8 subunit alpha)	C8A	584	reviewed
112	p07360	P07360	CO8G_HUMAN	Complement component C8 gamma chain	C8G	202	reviewed
113	p08185	P08185	CBG_HUMAN	Corticosteroid-binding globulin (CBG) (Serpin A6) (Transcortin)	SERPINA6 CBG	405	reviewed
114	p08519	P08519	APOA_HUMAN	Apolipoprotein(a) (Apo(a)) (Lp(a)) (EC 3.4.21.-)	LPA	4548	reviewed
115	p08571	P08571	CD14_HUMAN	Monocyte differentiation antigen CD14 (Myeloid cell-specific leucine-rich glycoprotein) (CD antigen CD14) [Cleaved into: Monocyte differentiation antigen CD14, urinary form; Monocyte differentiation antigen CD14, membrane-bound form]	CD14	375	reviewed
116	p08603	P08603	CFAH_HUMAN	Complement factor H (H factor 1)	CFH HF HF1 HF2	1231	reviewed
117	p08697	P08697	A2AP_HUMAN	Alpha-2-antiplasmin (Alpha-2-AP) (Alpha-2-plasmin inhibitor) (Alpha-2-PI) (Serpin F2)	SERPINF2 AAP PLI	491	reviewed
118	p09871	P09871	C1S_HUMAN	Complement C1s subcomponent (EC 3.4.21.42) (C1 esterase) (Complement component 1 subcomponent s) [Cleaved into: Complement C1s subcomponent heavy chain; Complement C1s subcomponent light chain]	C1S	688	reviewed
119	p0cg47	P0CG47	UBB_HUMAN	Polyubiquitin-B [Cleaved into: Ubiquitin]	UBB	229	reviewed
120	p10643	P10643	CO7_HUMAN	Complement component C7	C7	843	reviewed
121	p10909	P10909	CLUS_HUMAN	Clusterin (Aging-associated gene 4 protein) (Apolipoprotein J) (Apo-J) (Complement cytolysis inhibitor) (CLI) (Complement-associated protein SP-40,40) (Ku70-binding protein 1) (NA1/NA2) (Testosterone-repressed prostate message 2) (TRPM-2) [Cleaved into: Clusterin beta chain (ApoJalpha) (Complement cytolysis inhibitor a chain); Clusterin alpha chain (ApoJbeta) (Complement cytolysis inhibitor b cha…	CLU APOJ CLI KUB1 AAG4	449	reviewed
122	p13645	P13645	K1C10_HUMAN	Keratin, type I cytoskeletal 10 (Cytokeratin-10) (CK-10) (Keratin-10) (K10)	KRT10 KPP	584	reviewed
123	p13647	P13647	K2C5_HUMAN	Keratin, type II cytoskeletal 5 (58 kDa cytokeratin) (Cytokeratin-5) (CK-5) (Keratin-5) (K5) (Type-II keratin Kb5)	KRT5	590	reviewed
124	p13671	P13671	CO6_HUMAN	Complement component C6	C6	934	reviewed
125	p16157	P16157	ANK1_HUMAN	Ankyrin-1 (ANK-1) (Ankyrin-R) (Erythrocyte ankyrin)	ANK1 ANK	1881	reviewed
126	p16452	P16452	EPB42_HUMAN	Erythrocyte membrane protein band 4.2 (Erythrocyte protein 4.2) (P4.2)	EPB42 E42P	691	reviewed
127	p19652	P19652	A1AG2_HUMAN	Alpha-1-acid glycoprotein 2 (AGP 2) (Orosomucoid-2) (OMD 2)	ORM2 AGP2	201	reviewed
128	p19823	P19823	ITIH2_HUMAN	Inter-alpha-trypsin inhibitor heavy chain H2 (ITI heavy chain H2) (ITI-HC2) (Inter-alpha-inhibitor heavy chain 2) (Inter-alpha-trypsin inhibitor complex component II) (Serum-derived hyaluronan-associated protein) (SHAP)	ITIH2 IGHEP2	946	reviewed
129	p19827	P19827	ITIH1_HUMAN	Inter-alpha-trypsin inhibitor heavy chain H1 (ITI heavy chain H1) (ITI-HC1) (Inter-alpha-inhibitor heavy chain 1) (Inter-alpha-trypsin inhibitor complex component III) (Serum-derived hyaluronan-associated protein) (SHAP)	ITIH1 IGHEP1	911	reviewed
130	p22792	P22792	CPN2_HUMAN	Carboxypeptidase N subunit 2 (Carboxypeptidase N 83 kDa chain) (Carboxypeptidase N large subunit) (Carboxypeptidase N polypeptide 2) (Carboxypeptidase N regulatory subunit)	CPN2 ACBP	545	reviewed
131	p23083	P23083	HV102_HUMAN	Immunoglobulin heavy variable 1-2 (Ig heavy chain V-I region ND) (Ig heavy chain V-I region V35)	IGHV1-2	117	reviewed
132	p23142	P23142	FBLN1_HUMAN	Fibulin-1 (FIBL-1)	FBLN1 PP213	703	reviewed
133	p25311	P25311	ZA2G_HUMAN	Zinc-alpha-2-glycoprotein (Zn-alpha-2-GP) (Zn-alpha-2-glycoprotein)	AZGP1 ZAG ZNGP1	298	reviewed
134	p27169	P27169	PON1_HUMAN	Serum paraoxonase/arylesterase 1 (PON 1) (EC 3.1.1.2) (EC 3.1.1.81) (EC 3.1.8.1) (Aromatic esterase 1) (A-esterase 1) (K-45) (Serum aryldialkylphosphatase 1)	PON1 PON	355	reviewed
135	p29622	P29622	KAIN_HUMAN	Kallistatin (Kallikrein inhibitor) (Peptidase inhibitor 4) (PI-4) (Serpin A4)	SERPINA4 KST PI4	427	reviewed
136	p30041	P30041	PRDX6_HUMAN	Peroxiredoxin-6 (EC 1.11.1.15) (1-Cys peroxiredoxin) (1-Cys PRX) (24 kDa protein) (Acidic calcium-independent phospholipase A2) (aiPLA2) (EC 3.1.1.4) (Antioxidant protein 2) (Liver 2D page spot 40) (Non-selenium glutathione peroxidase) (NSGPx) (Red blood cells page spot 12)	PRDX6 AOP2 KIAA0106	224	reviewed
137	p32119	P32119	PRDX2_HUMAN	Peroxiredoxin-2 (EC 1.11.1.15) (Natural killer cell-enhancing factor B) (NKEF-B) (PRP) (Thiol-specific antioxidant protein) (TSA) (Thioredoxin peroxidase 1) (Thioredoxin-dependent peroxide reductase 1)	PRDX2 NKEFB TDPX1	198	reviewed
138	p35527	P35527	K1C9_HUMAN	Keratin, type I cytoskeletal 9 (Cytokeratin-9) (CK-9) (Keratin-9) (K9)	KRT9	623	reviewed
139	p35579	P35579	MYH9_HUMAN	Myosin-9 (Cellular myosin heavy chain, type A) (Myosin heavy chain 9) (Myosin heavy chain, non-muscle IIa) (Non-muscle myosin heavy chain A) (NMMHC-A) (Non-muscle myosin heavy chain IIa) (NMMHC II-a) (NMMHC-IIA)	MYH9	1960	reviewed
140	p35908	P35908	K22E_HUMAN	Keratin, type II cytoskeletal 2 epidermal (Cytokeratin-2e) (CK-2e) (Epithelial keratin-2e) (Keratin-2 epidermis) (Keratin-2e) (K2e) (Type-II keratin Kb2)	KRT2 KRT2A KRT2E	639	reviewed
141	p36955	P36955	PEDF_HUMAN	Pigment epithelium-derived factor (PEDF) (Cell proliferation-inducing gene 35 protein) (EPC-1) (Serpin F1)	SERPINF1 PEDF PIG35	418	reviewed
142	p41222	P41222	PTGDS_HUMAN	Prostaglandin-H2 D-isomerase (EC 5.3.99.2) (Beta-trace protein) (Cerebrin-28) (Glutathione-independent PGD synthase) (Lipocalin-type prostaglandin-D synthase) (Prostaglandin-D2 synthase) (PGD2 synthase) (PGDS) (PGDS2)	PTGDS PDS	190	reviewed
143	p43652	P43652	AFAM_HUMAN	Afamin (Alpha-albumin) (Alpha-Alb)	AFM ALB2 ALBA	599	reviewed
144	p48666	P48668	K2C6C_HUMAN	Keratin, type II cytoskeletal 6C (Cytokeratin-6C) (CK-6C) (Cytokeratin-6E) (CK-6E) (Keratin K6h) (Keratin-6C) (K6C) (Type-II keratin Kb12)	KRT6C KRT6E	564	reviewed
145	p48669	P04259	K2C6B_HUMAN	Keratin, type II cytoskeletal 6B (Cytokeratin-6B) (CK-6B) (Keratin-6B) (K6B) (Type-II keratin Kb10)	KRT6B K6B KRTL1	564	reviewed
146	p51884	P51884	LUM_HUMAN	Lumican (Keratan sulfate proteoglycan lumican) (KSPG lumican)	LUM LDC SLRR2D	338	reviewed
147	p55058	P55058	PLTP_HUMAN	Phospholipid transfer protein (Lipid transfer protein II)	PLTP	493	reviewed
148	p55072	P55072	TERA_HUMAN	Transitional endoplasmic reticulum ATPase (TER ATPase) (EC 3.6.4.6) (15S Mg(2+)-ATPase p97 subunit) (Valosin-containing protein) (VCP)	VCP	806	reviewed
149	p59045	P59045	NAL11_HUMAN	NACHT, LRR and PYD domains-containing protein 11 (Nucleotide-binding oligomerization domain protein 17) (PAAD-and NACHT domain-containing protein 10) (PYRIN-containing APAF1-like protein 6)	NLRP11 NALP11 NOD17 PAN10 PYPAF6	1033	reviewed
150	p60709	P60709	ACTB_HUMAN	Actin, cytoplasmic 1 (Beta-actin) [Cleaved into: Actin, cytoplasmic 1, N-terminally processed]	ACTB	375	reviewed
151	p62805	P62805	H4_HUMAN	Histone H4	HIST1H4A H4/A H4FA; HIST1H4B H4/I H4FI; HIST1H4C H4/G H4FG; HIST1H4D H4/B H4FB; HIST1H4E H4/J H4FJ; HIST1H4F H4/C H4FC; HIST1H4H H4/H H4FH; HIST1H4I H4/M H4FM; HIST1H4J H4/E H4FE; HIST1H4K H4/D H4FD; HIST1H4L H4/K H4FK; HIST2H4A H4/N H4F2 H4FN HIST2H4; HIST2H4B H4/O H4FO; HIST4H4	103	reviewed
152	p68363	P68363	TBA1B_HUMAN	Tubulin alpha-1B chain (Alpha-tubulin ubiquitous) (Tubulin K-alpha-1) (Tubulin alpha-ubiquitous chain) [Cleaved into: Detyrosinated tubulin alpha-1B chain]	TUBA1B	451	reviewed
153	p68871	P68871	HBB_HUMAN	Hemoglobin subunit beta (Beta-globin) (Hemoglobin beta chain) [Cleaved into: LVV-hemorphin-7; Spinorphin]	HBB	147	reviewed
154	p69891	P69891	HBG1_HUMAN	Hemoglobin subunit gamma-1 (Gamma-1-globin) (Hb F Agamma) (Hemoglobin gamma-1 chain) (Hemoglobin gamma-A chain)	HBG1 PRO2979	147	reviewed
155	p69905	P69905	HBA_HUMAN	Hemoglobin subunit alpha (Alpha-globin) (Hemoglobin alpha chain)	HBA1; HBA2	142	reviewed
156	p80108	P80108	PHLD_HUMAN	Phosphatidylinositol-glycan-specific phospholipase D (PI-G PLD) (EC 3.1.4.50) (Glycoprotein phospholipase D) (Glycosyl-phosphatidylinositol-specific phospholipase D) (GPI-PLD) (GPI-specific phospholipase D)	GPLD1 PIGPLD1	840	reviewed
157	q02413	Q02413	DSG1_HUMAN	Desmoglein-1 (Cadherin family member 4) (Desmosomal glycoprotein 1) (DG1) (DGI) (Pemphigus foliaceus antigen)	DSG1 CDHF4	1049	reviewed
158	q04756	Q04756	HGFA_HUMAN	Hepatocyte growth factor activator (HGF activator) (HGFA) (EC 3.4.21.-) [Cleaved into: Hepatocyte growth factor activator short chain; Hepatocyte growth factor activator long chain]	HGFAC	655	reviewed
159	q06033	Q06033	ITIH3_HUMAN	Inter-alpha-trypsin inhibitor heavy chain H3 (ITI heavy chain H3) (ITI-HC3) (Inter-alpha-inhibitor heavy chain 3) (Serum-derived hyaluronan-associated protein) (SHAP)	ITIH3	890	reviewed
160	q08380	Q08380	LG3BP_HUMAN	Galectin-3-binding protein (Basement membrane autoantigen p105) (Lectin galactoside-binding soluble 3-binding protein) (Mac-2-binding protein) (MAC2BP) (Mac-2 BP) (Tumor-associated antigen 90K)	LGALS3BP M2BP	585	reviewed
161	q0zch6	Q0ZCH6	Q0ZCH6_HUMAN	Immunglobulin heavy chain variable region (Fragment)		131	unreviewed
162	q0zcj5	Q0ZCJ5	Q0ZCJ5_HUMAN	Immunglobulin heavy chain variable region (Fragment)		121	unreviewed
163	q12805	Q12805	FBLN3_HUMAN	EGF-containing fibulin-like extracellular matrix protein 1 (Extracellular protein S1-5) (Fibrillin-like protein) (Fibulin-3) (FIBL-3)	EFEMP1 FBLN3 FBNL	493	reviewed
164	q14520	Q14520	HABP2_HUMAN	Hyaluronan-binding protein 2 (EC 3.4.21.-) (Factor VII-activating protease) (Factor seven-activating protease) (FSAP) (Hepatocyte growth factor activator-like protein) (Plasma hyaluronan-binding protein) [Cleaved into: Hyaluronan-binding protein 2 50 kDa heavy chain; Hyaluronan-binding protein 2 50 kDa heavy chain alternate form; Hyaluronan-binding protein 2 27 kDa light chain; Hyaluronan-binding…	HABP2 HGFAL PHBP	560	reviewed
165	q14624	Q14624	ITIH4_HUMAN	Inter-alpha-trypsin inhibitor heavy chain H4 (ITI heavy chain H4) (ITI-HC4) (Inter-alpha-inhibitor heavy chain 4) (Inter-alpha-trypsin inhibitor family heavy chain-related protein) (IHRP) (Plasma kallikrein sensitive glycoprotein 120) (Gp120) (PK-120) [Cleaved into: 70 kDa inter-alpha-trypsin inhibitor heavy chain H4; 35 kDa inter-alpha-trypsin inhibitor heavy chain H4]	ITIH4 IHRP ITIHL1 PK120 PRO1851	930	reviewed
166	q15582	Q15582	BGH3_HUMAN	Transforming growth factor-beta-induced protein ig-h3 (Beta ig-h3) (Kerato-epithelin) (RGD-containing collagen-associated protein) (RGD-CAP)	TGFBI BIGH3	683	reviewed
167	q53gy3	Q53GY3	Q53GY3_HUMAN	Angiotensinogen variant (Fragment)		485	unreviewed
168	q53h26	Q53H26	Q53H26_HUMAN	Transferrin variant (Fragment)		698	unreviewed
169	q567p1	Q567P1	Q567P1_HUMAN	IGL@ protein	IGL@	235	unreviewed
170	q59fp5	Q59FP5	Q59FP5_HUMAN	Spectrin, beta, erythrocytic (Includes spherocytosis, clinical type I) variant (Fragment)		2332	unreviewed
171	q5d862	Q5D862	FILA2_HUMAN	Filaggrin-2 (FLG-2) (Intermediate filament-associated and psoriasis-susceptibility protein) (Ifapsoriasin)	FLG2 IFPS	2391	reviewed
172	q5ebm2	Q5EBM2	Q5EBM2_HUMAN	Uncharacterized protein		519	unreviewed
173	q5efe5	Q5EFE5	Q5EFE5_HUMAN	Anti-RhD monoclonal T125 gamma1 heavy chain		475	unreviewed
174	q5nv82	Q5NV82	Q5NV82_HUMAN	V4-2 protein (Fragment)	V4-2	104	unreviewed
175	q5nv83	Q5NV83	Q5NV83_HUMAN	V3-3 protein (Fragment)	V3-3	98	unreviewed
176	q5nv90	Q5NV90	Q5NV90_HUMAN	V2-17 protein (Fragment)	V2-17	97	unreviewed
177	q5t749	Q5T749	KPRP_HUMAN	Keratinocyte proline-rich protein (hKPRP)	KPRP C1orf45	579	reviewed
178	q65zc8	Q65ZC8	Q65ZC8_HUMAN	Single-chain Fv (Fragment)	scFv	244	unreviewed
179	q65zc9	Q65ZC9	Q65ZC9_HUMAN	Single-chain Fv (Fragment)	scFv	240	unreviewed
180	q68cn4	Q68CN4	Q68CN4_HUMAN	Uncharacterized protein	DKFZp686E23209	470	unreviewed
181	q6gmw4	Q6GMW4	Q6GMW4_HUMAN	IGL@ protein	IGL@	233	unreviewed
182	q6gmx0	Q6GMX0	Q6GMX0_HUMAN	Uncharacterized protein		236	unreviewed
183	q6gmx6	Q6GMX6	Q6GMX6_HUMAN	IGH@ protein	IGH@	465	unreviewed
184	q6ipq0	Q6IPQ0	Q6IPQ0_HUMAN	IGL@ protein	IGL@	236	unreviewed
185	q6j1z7	Q6J1Z7	Q6J1Z7_HUMAN	Hemoglobin beta (Fragment)	HBB	105	unreviewed
186	q6mzq6	Q6MZQ6	Q6MZQ6_HUMAN	Uncharacterized protein DKFZp686G11190	DKFZp686G11190	475	unreviewed
187	q6mzu6	Q6MZU6	Q6MZU6_HUMAN	Uncharacterized protein DKFZp686C15213	DKFZp686C15213	464	unreviewed
188	q6mzv6	Q6MZV6	Q6MZV6_HUMAN	Uncharacterized protein DKFZp686L19235	DKFZp686L19235	479	unreviewed
189	q6mzv7	Q6MZV7	Q6MZV7_HUMAN	Uncharacterized protein DKFZp686C11235	DKFZp686C11235	473	unreviewed
190	q6n030	Q6N030	Q6N030_HUMAN	Uncharacterized protein	DKFZp686I15212	518	unreviewed
191	q6n089	Q6N089	Q6N089_HUMAN	Uncharacterized protein	DKFZp686P15220	472	unreviewed
192	q6n091	Q6N091	Q6N091_HUMAN	Uncharacterized protein DKFZp686C02220 (Fragment)	DKFZp686C02220	500	unreviewed
193	q6n093	Q6N093	Q6N093_HUMAN	Uncharacterized protein DKFZp686I04196 (Fragment)	DKFZp686I04196	417	unreviewed
194	q6n096	Q6N096	Q6N096_HUMAN	Uncharacterized protein DKFZp686I15196	DKFZp686I15196	466	unreviewed
195	q6p5s8	Q6P5S8	Q6P5S8_HUMAN	IGK@ protein	IGK@	236	unreviewed
196	q6pil0	Q6PIL0	Q6PIL0_HUMAN	IGHV7-81 protein	IGHV7-81	125	unreviewed
197	q6pil8	Q6PIL8	Q6PIL8_HUMAN	IGK@ protein	IGK@	236	unreviewed
198	q6piq7	Q6PIQ7	Q6PIQ7_HUMAN	IGL@ protein	IGL@	236	unreviewed
199	q6pjf2	Q6PJF2	Q6PJF2_HUMAN	IGK@ protein	IGK@	235	unreviewed
200	q6pyx1	Q6PYX1	Q6PYX1_HUMAN	Hepatitis B virus receptor binding protein (Fragment)		348	unreviewed
201	q6yhu6	Q6YHU6	THADA_HUMAN	Thyroid adenoma-associated protein (Gene inducing thyroid adenomas protein)	THADA GITA KIAA1767	1953	reviewed
202	q6zp85	Q6ZP85	Q6ZP85_HUMAN	cDNA FLJ26301 fis, clone DMC07540		236	unreviewed
203	q6zp87	Q6ZP87	Q6ZP87_HUMAN	cDNA FLJ26266 fis, clone DMC05613		208	unreviewed
204	q6zvx0	Q6ZVX0	Q6ZVX0_HUMAN	cDNA FLJ41981 fis, clone SMINT2011888, highly similar to Protein Tro alpha1 H,myeloma		487	unreviewed
205	q7z2u7	Q7Z2U7	Q7Z2U7_HUMAN	Uncharacterized protein		234	unreviewed
206	q7z351	Q7Z351	Q7Z351_HUMAN	Uncharacterized protein DKFZp686N02209	DKFZp686N02209	482	unreviewed
207	q7z7m0	Q7Z7M0	MEGF8_HUMAN	Multiple epidermal growth factor-like domains protein 8 (Multiple EGF-like domains protein 8) (Epidermal growth factor-like protein 4) (EGF-like protein 4)	MEGF8 C19orf49 EGFL4 KIAA0817	2845	reviewed
208	q86tt1	Q86TT1	Q86TT1_HUMAN	Full-length cDNA clone CS0DD006YL02 of Neuroblastoma of Homo sapiens (human)		375	unreviewed
209	q86vb7	Q86VB7	C163A_HUMAN	Scavenger receptor cysteine-rich type 1 protein M130 (Hemoglobin scavenger receptor) (CD antigen CD163) [Cleaved into: Soluble CD163 (sCD163)]	CD163 M130	1156	reviewed
210	q86yz3	Q86YZ3	HORN_HUMAN	Hornerin	HRNR S100A18	2850	reviewed
211	q8izz5	Q8IZZ5	Q8IZZ5_HUMAN	Coagulation factor XII-Mie		615	unreviewed
212	q8n355	Q8N355	Q8N355_HUMAN	IGL@ protein	IGL@	234	unreviewed
213	q8n5f4	Q8N5F4	Q8N5F4_HUMAN	IGL@ protein	IGL@	233	unreviewed
214	q8ncl6	Q8NCL6	Q8NCL6_HUMAN	cDNA FLJ90170 fis, clone MAMMA1000370, highly similar to Ig alpha-1 chain C region		493	unreviewed
215	q8nej1	Q8NEJ1	Q8NEJ1_HUMAN	Uncharacterized protein		236	unreviewed
216	q8tay0	Q8TAY0	Q8TAY0_HUMAN	Insulin-like growth factor binding protein, acid labile subunit	IGFALS	605	unreviewed
217	q8tcd0	Q8TCD0	Q8TCD0_HUMAN	Uncharacterized protein		239	unreviewed
218	q96dk0	Q96DK0	Q96DK0_HUMAN	cDNA FLJ25298 fis, clone STM07683, highly similar to Protein Tro alpha1 H,myeloma		496	unreviewed
219	q96jd0	Q96JD0	Q96JD0_HUMAN	Amyloid lambda 6 light chain variable region SAR (Fragment)		116	unreviewed
220	q96k68	Q96K68	Q96K68_HUMAN	cDNA FLJ14473 fis, clone MAMMA1001080, highly similar to Homo sapiens SNC73 protein (SNC73) mRNA		494	unreviewed
221	q96pd5	Q96PD5	PGRP2_HUMAN	N-acetylmuramoyl-L-alanine amidase (EC 3.5.1.28) (Peptidoglycan recognition protein 2) (Peptidoglycan recognition protein long) (PGRP-L)	PGLYRP2 PGLYRPL PGRPL UNQ3103/PRO10102	576	reviewed
222	q99879	Q99879	H2B1M_HUMAN	Histone H2B type 1-M (Histone H2B.e) (H2B/e)	HIST1H2BM H2BFE	126	reviewed
223	q9npp6	Q9NPP6	Q9NPP6_HUMAN	Immunoglobulin heavy chain variant (Fragment)		416	unreviewed
224	q9ul83	Q9UL83	Q9UL83_HUMAN	Myosin-reactive immunoglobulin light chain variable region (Fragment)		108	unreviewed
225	q9ul84	Q9UL84	Q9UL84_HUMAN	Myosin-reactive immunoglobulin heavy chain variable region (Fragment)		122	unreviewed
226	q9ul85	Q9UL85	Q9UL85_HUMAN	Myosin-reactive immunoglobulin kappa chain variable region (Fragment)		109	unreviewed
227	q9ul90	Q9UL90	Q9UL90_HUMAN	Myosin-reactive immunoglobulin heavy chain variable region (Fragment)		113	unreviewed
228	q9y6r7	Q9Y6R7	FCGBP_HUMAN	IgGFc-binding protein (Fcgamma-binding protein antigen) (FcgammaBP)	FCGBP	5405	reviewed

## Sheet: IPA (n = 159)
Number	Symbol	Entrez Gene Name	Location	Type(s)
1	A1BG	alpha-1-B glycoprotein	Extracellular Space	other
2	A2M	alpha-2-macroglobulin	Extracellular Space	transporter
3	ACTB	actin beta	Cytoplasm	other
4	AFM	afamin	Extracellular Space	transporter
5	AHSG	alpha 2-HS glycoprotein	Extracellular Space	other
6	ALB	albumin	Extracellular Space	transporter
7	AMBP	alpha-1-microglobulin/bikunin precursor	Extracellular Space	transporter
8	ANK1	ankyrin 1	Plasma Membrane	other
9	APOA1	apolipoprotein A1	Extracellular Space	transporter
10	APOA2	apolipoprotein A2	Extracellular Space	transporter
11	APOA4	apolipoprotein A4	Extracellular Space	transporter
12	APOB	apolipoprotein B	Extracellular Space	transporter
13	APOD	apolipoprotein D	Extracellular Space	transporter
14	APOE	apolipoprotein E	Extracellular Space	transporter
15	APOH	apolipoprotein H	Extracellular Space	transporter
16	ATRN	attractin	Extracellular Space	other
17	AZGP1	alpha-2-glycoprotein 1, zinc-binding	Extracellular Space	transporter
18	BTD	biotinidase	Extracellular Space	enzyme
19	C1R	complement C1r	Extracellular Space	peptidase
20	C1S	complement C1s	Extracellular Space	peptidase
21	C2	complement C2	Extracellular Space	peptidase
22	C3	complement C3	Extracellular Space	peptidase
23	C4A/C4B	complement C4B (Chido blood group)	Extracellular Space	peptidase
24	C4BPA	complement component 4 binding protein alpha	Extracellular Space	other
25	C5	complement C5	Extracellular Space	cytokine
26	C6	complement C6	Extracellular Space	other
27	C7	complement C7	Extracellular Space	other
28	C8A	complement C8 alpha chain	Extracellular Space	other
29	C8G	complement C8 gamma chain	Extracellular Space	transporter
30	C9	complement C9	Extracellular Space	other
31	CA1	carbonic anhydrase 1	Cytoplasm	enzyme
32	CA2	carbonic anhydrase 2	Cytoplasm	enzyme
33	CAT	catalase	Cytoplasm	enzyme
34	CD14	CD14 molecule	Plasma Membrane	transmembrane receptor
35	CD163	CD163 molecule	Plasma Membrane	transmembrane receptor
36	CD5L	CD5 molecule like	Plasma Membrane	transmembrane receptor
37	CFH	complement factor H	Extracellular Space	other
38	CFI	complement factor I	Extracellular Space	peptidase
39	CLU	clusterin	Cytoplasm	other
40	COCH	cochlin	Extracellular Space	other
41	COL1A1	collagen type I alpha 1 chain	Extracellular Space	other
42	CP	ceruloplasmin	Extracellular Space	enzyme
43	CPN2	carboxypeptidase N subunit 2	Extracellular Space	peptidase
44	DSG1	desmoglein 1	Plasma Membrane	other
45	EFEMP1	EGF containing fibulin extracellular matrix protein 1	Extracellular Space	enzyme
46	ENO1	enolase 1	Cytoplasm	enzyme
47	EPB42	erythrocyte membrane protein band 4.2	Plasma Membrane	transporter
48	F10	coagulation factor X	Extracellular Space	peptidase
49	F2	coagulation factor II, thrombin	Extracellular Space	peptidase
50	FBLN1	fibulin 1	Extracellular Space	other
51	FBLN1	fibulin 1	Extracellular Space	other
52	FCGBP	Fc fragment of IgG binding protein	Extracellular Space	other
53	FGA	fibrinogen alpha chain	Extracellular Space	other
54	FGB	fibrinogen beta chain	Extracellular Space	other
55	FGG	fibrinogen gamma chain	Extracellular Space	other
56	FLG2	filaggrin family member 2	Cytoplasm	other
57	FN1	fibronectin 1	Extracellular Space	enzyme
58	GAPDH	glyceraldehyde-3-phosphate dehydrogenase	Cytoplasm	enzyme
59	GC	GC, vitamin D binding protein	Extracellular Space	transporter
60	GPLD1	glycosylphosphatidylinositol specific phospholipase D1	Cytoplasm	enzyme
61	GSN	gelsolin	Extracellular Space	other
62	HABP2	hyaluronan binding protein 2	Extracellular Space	peptidase
63	HBA1/HBA2	hemoglobin subunit alpha 2	Extracellular Space	transporter
64	HBB	hemoglobin subunit beta	Cytoplasm	transporter
65	HBB	hemoglobin subunit beta	Cytoplasm	transporter
66	HBD	hemoglobin subunit delta	Other	transporter
67	HBG1	hemoglobin subunit gamma 1	Cytoplasm	other
68	HGFAC	HGF activator	Extracellular Space	peptidase
69	HIST1H2BM	histone cluster 1 H2B family member m	Nucleus	other
70	HIST1H4A	histone cluster 1 H4 family member a	Nucleus	other
71	HP	haptoglobin	Extracellular Space	peptidase
72	HPR	haptoglobin-related protein	Extracellular Space	peptidase
73	HPX	hemopexin	Extracellular Space	transporter
74	HRG	histidine rich glycoprotein	Extracellular Space	other
75	HRNR	hornerin	Cytoplasm	other
76	IGFALS	insulin like growth factor binding protein acid labile subunit	Extracellular Space	other
77	IGH	immunoglobulin heavy locus	Other	other
78	IGH	immunoglobulin heavy locus	Other	other
79	IGHG4	immunoglobulin heavy constant gamma 4 (G4m marker)	Extracellular Space	peptidase
80	IGHM	immunoglobulin heavy constant mu	Plasma Membrane	transmembrane receptor
81	IGHM	immunoglobulin heavy constant mu	Plasma Membrane	transmembrane receptor
82	IGHV1-2	immunoglobulin heavy variable 1-2	Other	other
83	IGHV1-46	immunoglobulin heavy variable 1-46	Other	other
84	IGHV3-53	immunoglobulin heavy variable 3-53	Other	other
85	IGHV3-7	immunoglobulin heavy variable 3-7	Extracellular Space	other
86	IGHV4-39	immunoglobulin heavy variable 4-39	Other	other
87	IGHV7-81	immunoglobulin heavy variable 7-81 (non-functional)	Other	other
88	IGK	immunoglobulin kappa locus	Extracellular Space	other
89	IGK	immunoglobulin kappa locus	Extracellular Space	other
90	IGK	immunoglobulin kappa locus	Extracellular Space	other
91	IGKV1-33	immunoglobulin kappa variable 1-33	Other	other
92	IGKV1-39	immunoglobulin kappa variable 1-39 (gene/pseudogene)	Extracellular Space	other
93	IGKV1D-12	immunoglobulin kappa variable 1D-12	Extracellular Space	other
94	IGKV1D-33	immunoglobulin kappa variable 1D-33	Extracellular Space	peptidase
95	IGKV2-29	immunoglobulin kappa variable 2-29 (gene/pseudogene)	Other	other
96	IGKV3-11	immunoglobulin kappa variable 3-11	Other	other
97	IGKV3-15	immunoglobulin kappa variable 3-15	Extracellular Space	peptidase
98	IGKV3-20	immunoglobulin kappa variable 3-20	Extracellular Space	peptidase
99	IGKV4-1	immunoglobulin kappa variable 4-1	Extracellular Space	peptidase
100	IGL	immunoglobulin lambda locus	Nucleus	other
101	IGL	immunoglobulin lambda locus	Nucleus	other
102	IGL	immunoglobulin lambda locus	Nucleus	other
103	IGL	immunoglobulin lambda locus	Nucleus	other
104	ITIH1	inter-alpha-trypsin inhibitor heavy chain 1	Extracellular Space	other
105	ITIH2	inter-alpha-trypsin inhibitor heavy chain 2	Extracellular Space	other
106	ITIH3	inter-alpha-trypsin inhibitor heavy chain 3	Extracellular Space	other
107	ITIH4	inter-alpha-trypsin inhibitor heavy chain family member 4	Extracellular Space	other
108	JCHAIN	joining chain of multimeric IgA and IgM	Extracellular Space	other
109	KLKB1	kallikrein B1	Extracellular Space	peptidase
110	KNG1	kininogen 1	Extracellular Space	other
111	KPRP	keratinocyte proline rich protein	Cytoplasm	other
112	KRT1	keratin 1	Cytoplasm	other
113	KRT10	keratin 10	Cytoplasm	other
114	KRT14	keratin 14	Cytoplasm	other
115	KRT17	keratin 17	Cytoplasm	other
116	KRT2	keratin 2	Cytoplasm	other
117	KRT5	keratin 5	Cytoplasm	other
118	KRT6B	keratin 6B	Cytoplasm	other
119	KRT6C	keratin 6C	Cytoplasm	other
120	KRT9	keratin 9	Cytoplasm	other
121	LDHB	lactate dehydrogenase B	Cytoplasm	enzyme
122	LGALS3BP	galectin 3 binding protein	Plasma Membrane	transmembrane receptor
123	LPA	lipoprotein(a)	Extracellular Space	other
124	LRG1	leucine rich alpha-2-glycoprotein 1	Extracellular Space	other
125	LUM	lumican	Extracellular Space	other
126	MEGF8	multiple EGF like domains 8	Extracellular Space	other
127	MYH9	myosin heavy chain 9	Cytoplasm	enzyme
128	NLRP11	NLR family pyrin domain containing 11	Extracellular Space	other
129	ORM1	orosomucoid 1	Extracellular Space	other
130	ORM2	orosomucoid 2	Extracellular Space	other
131	PGLYRP2	peptidoglycan recognition protein 2	Plasma Membrane	transmembrane receptor
132	PIGR	polymeric immunoglobulin receptor	Plasma Membrane	transporter
133	PLG	plasminogen	Extracellular Space	peptidase
134	PLTP	phospholipid transfer protein	Extracellular Space	enzyme
135	PON1	paraoxonase 1	Extracellular Space	phosphatase
136	PRDX2	peroxiredoxin 2	Cytoplasm	enzyme
137	PRDX6	peroxiredoxin 6	Cytoplasm	enzyme
138	PROS1	protein S	Extracellular Space	other
139	PTGDS	prostaglandin D2 synthase	Cytoplasm	enzyme
140	S100A9	S100 calcium binding protein A9	Cytoplasm	other
141	SERPINA1	serpin family A member 1	Extracellular Space	other
142	SERPINA3	serpin family A member 3	Extracellular Space	other
143	SERPINA4	serpin family A member 4	Extracellular Space	other
144	SERPINA6	serpin family A member 6	Extracellular Space	other
145	SERPINA7	serpin family A member 7	Extracellular Space	transporter
146	SERPINC1	serpin family C member 1	Extracellular Space	enzyme
147	SERPIND1	serpin family D member 1	Extracellular Space	other
148	SERPINF1	serpin family F member 1	Extracellular Space	other
149	SERPINF2	serpin family F member 2	Extracellular Space	other
150	SERPING1	serpin family G member 1	Extracellular Space	other
151	SLC4A1	solute carrier family 4 member 1 (Diego blood group)	Plasma Membrane	transporter
152	SPTA1	spectrin alpha, erythrocytic 1	Cytoplasm	other
153	TGFBI	transforming growth factor beta induced	Extracellular Space	other
154	THADA	THADA, armadillo repeat containing	Cytoplasm	other
155	TTR	transthyretin	Extracellular Space	transporter
156	TUBA1B	tubulin alpha 1b	Cytoplasm	other
157	UBB	ubiquitin B	Cytoplasm	enzyme
158	VCP	valosin containing protein	Cytoplasm	enzyme
159	VTN	vitronectin	Extracellular Space	other
