# Supplementary material for: Proteome of normal human perilymph and perilymph from people with disabling vertigo
Source: PLoS One. 2019 Jun 11;14(6):e0218292. doi: 10.1371/journal.pone.0218292 (PMC6559673; doi:10.1371/journal.pone.0218292)
Supplement: S3 Table — (XLSX) [file pone.0218292.s007.xlsx]

## Sheet: MAPU (n = 726)
Number	Symbol	Gene Name	Location	Type(s)	Drug(s)	ID	Notes
1	A1BG	alpha-1-B glycoprotein	Extracellular Space	other		IPI00022895.7
2	A2M	alpha-2-macroglobulin	Extracellular Space	transporter		IPI00478003.1
3	ABHD14A	abhydrolase domain containing 14A	Cytoplasm	enzyme		IPI00042514.5
4	ABHD14B	abhydrolase domain containing 14B	Cytoplasm	enzyme		IPI00063827.1
5	ABI3BP	ABI family, member 3 (NESH) binding protein	Extracellular Space	other		IPI00419966.1
6	ACTB	actin, beta	Cytoplasm	other		IPI00021439.1
7	ACYP2	acylphosphatase 2, muscle type	Cytoplasm	enzyme		IPI00216461.3
8	ADAM22	ADAM metallopeptidase domain 22	Plasma Membrane	peptidase		IPI00000779.1
9	ADAMTS1	ADAM metallopeptidase with thrombospondin type 1 motif, 1	Extracellular Space	peptidase		IPI00005908.1
10	ADAMTS4	ADAM metallopeptidase with thrombospondin type 1 motif, 4	Extracellular Space	peptidase		IPI00307276.1
11	AEBP1	AE binding protein 1	Nucleus	peptidase		IPI00745313.1
12	AFM	afamin	Extracellular Space	transporter		IPI00019943.1
13	AGA	aspartylglucosaminidase	Cytoplasm	enzyme		IPI00026259.1
14	AGRN	agrin	Plasma Membrane	other		IPI00374563.2
15	AGT	angiotensinogen (serpin peptidase inhibitor, clade A, member 8)	Extracellular Space	growth factor		IPI00032220.3
16	AHSG	alpha-2-HS-glycoprotein	Extracellular Space	other		IPI00022431.1
17	AKR1B1	aldo-keto reductase family 1, member B1 (aldose reductase)	Cytoplasm	enzyme	sorbinil	IPI00413641.6
18	ALB	albumin	Extracellular Space	transporter		IPI00022434.2	D
19	ALB	albumin	Extracellular Space	transporter		IPI00384697.1	D
20	ALB	albumin	Extracellular Space	transporter		IPI00745872.1	D
21	ALCAM	activated leukocyte cell adhesion molecule	Plasma Membrane	other		IPI00015102.1
22	ALDOA	aldolase A, fructose-bisphosphate	Cytoplasm	enzyme		IPI00465439.4
23	ALDOC	aldolase C, fructose-bisphosphate	Cytoplasm	enzyme		IPI00418262.3
24	AMBP	alpha-1-microglobulin/bikunin precursor	Extracellular Space	transporter		IPI00022426.1
25	ANG	angiogenin, ribonuclease, RNase A family, 5	Extracellular Space	enzyme		IPI00008554.1
26	ANGPTL1	angiopoietin-like 1	Plasma Membrane	other		IPI00005837.1
27	ANGPTL2	angiopoietin-like 2	Extracellular Space	other		IPI00007800.1
28	ANPEP	alanyl (membrane) aminopeptidase	Plasma Membrane	peptidase		IPI00221224.4
29	ANXA5	annexin A5	Plasma Membrane	other		IPI00329801.11
30	AP2B1	adaptor-related protein complex 2, beta 1 subunit	Plasma Membrane	transporter		IPI00220991.2
31	APCS	amyloid P component, serum	Extracellular Space	other		IPI00022391.1
32	APLP1	amyloid beta (A4) precursor-like protein 1	Extracellular Space	other		IPI00020012.2
33	APLP2	amyloid beta (A4) precursor-like protein 2	Cytoplasm	other		IPI00031030.1
34	APOA1	apolipoprotein A-I	Extracellular Space	transporter		IPI00021841.1
35	APOA1BP	apolipoprotein A-I binding protein	Extracellular Space	enzyme		IPI00168479.2
36	APOA2	apolipoprotein A-II	Extracellular Space	transporter		IPI00021854.1
37	APOA4	apolipoprotein A-IV	Extracellular Space	transporter		IPI00304273.2	D
38	APOA4	apolipoprotein A-IV	Extracellular Space	transporter		IPI00479805.5	D
39	APOB	apolipoprotein B	Extracellular Space	transporter	mipomersen	IPI00022229.1
40	APOC1	apolipoprotein C-I	Extracellular Space	transporter		IPI00021855.1
41	APOC2	apolipoprotein C-II	Extracellular Space	transporter		IPI00021856.3
42	APOC3	apolipoprotein C-III	Extracellular Space	transporter		IPI00021857.1
43	APOD	apolipoprotein D	Extracellular Space	transporter		IPI00006662.1
44	APOE	apolipoprotein E	Extracellular Space	transporter		IPI00021842.1
45	APOH	apolipoprotein H (beta-2-glycoprotein I)	Extracellular Space	transporter		IPI00298828.3
46	APOL1	apolipoprotein L, 1	Extracellular Space	transporter		IPI00186903.3
47	APOM	apolipoprotein M	Plasma Membrane	transporter		IPI00030739.1
48	APP	amyloid beta (A4) precursor protein	Plasma Membrane	other	bapineuzumab, florbetapir F18, florbetaben F	IPI00006608.1
49	ARHGDIA	Rho GDP dissociation inhibitor (GDI) alpha	Cytoplasm	other		IPI00003815.2
50	ART3	ADP-ribosyltransferase 3	Plasma Membrane	enzyme		IPI00013682.2
51	ASAH1	N-acylsphingosine amidohydrolase (acid ceramidase) 1	Cytoplasm	enzyme		IPI00013698.1
52	ATP1A3	ATPase, Na+/K+ transporting, alpha 3 polypeptide	Plasma Membrane	transporter	digoxin, ethacrynic acid, perphenazine	IPI00302840.1
53	ATP6AP2	ATPase, H+ transporting, lysosomal accessory protein 2	Cytoplasm	transporter		IPI00168884.3
54	ATRN	attractin	Extracellular Space	other		IPI00027235.1
55	AXL	AXL receptor tyrosine kinase	Plasma Membrane	kinase	cabozantinib, cabozantinib/erlotinib	IPI00296992.6
56	AZGP1	alpha-2-glycoprotein 1, zinc-binding	Extracellular Space	transporter		IPI00166729.4
57	B2M	beta-2-microglobulin	Plasma Membrane	transmembrane receptor		IPI00004656.1
58	B3GNT1	UDP-GlcNAc:betaGal beta-1,3-N-acetylglucosaminyltransferase 1	Cytoplasm	enzyme		IPI00009997.1
59	BAI1	brain-specific angiogenesis inhibitor 1	Plasma Membrane	G-protein coupled receptor		IPI00022333.1
60	BAI2	brain-specific angiogenesis inhibitor 2	Plasma Membrane	G-protein coupled receptor		IPI00297188.5
61	BAI3	brain-specific angiogenesis inhibitor 3	Plasma Membrane	G-protein coupled receptor		IPI00028448.1
62	BCAN	brevican	Extracellular Space	other		IPI00217423.4	D
63	BCAN	brevican	Extracellular Space	other		IPI00456623.2	D
64	BCHE	butyrylcholinesterase	Plasma Membrane	enzyme	dipivefrin, malathion, atropine/edrophonium, echothiophate, tacrine, edrophonium, isoflurophate, pyridostigmine, pralidoxime, rivastigmine	IPI00025864.3
65	BLMH	bleomycin hydrolase	Cytoplasm	peptidase		IPI00219575.5
66	BMP6	bone morphogenetic protein 6	Extracellular Space	growth factor		IPI00024887.1
67	BTD	biotinidase	Extracellular Space	enzyme		IPI00218413.1
68	C16orf89	chromosome 16 open reading frame 89	Cytoplasm	other		IPI00166766.4
69	C19orf10	chromosome 19 open reading frame 10	Extracellular Space	cytokine		IPI00056357.3
70	C1QA	complement component 1, q subcomponent, A chain	Extracellular Space	other		IPI00022392.1
71	C1QB	complement component 1, q subcomponent, B chain	Extracellular Space	other		IPI00218746.2	D
72	C1QB	complement component 1, q subcomponent, B chain	Extracellular Space	other		IPI00477992.1	D
73	C1QC	complement component 1, q subcomponent, C chain	Extracellular Space	other		IPI00022394.2
74	C1QTNF1	C1q and tumor necrosis factor related protein 1	Extracellular Space	other		IPI00075013.3
75	C1QTNF4	C1q and tumor necrosis factor related protein 4	Extracellular Space	other		IPI00011094.1
76	C1QTNF5	C1q and tumor necrosis factor related protein 5	Plasma Membrane	transmembrane receptor		IPI00024105.1
77	C1R	complement component 1, r subcomponent	Extracellular Space	peptidase	SERPING1	IPI00296165.5
78	C1RL	complement component 1, r subcomponent-like	Extracellular Space	peptidase		IPI00009793.2
79	C1S	complement component 1, s subcomponent	Extracellular Space	peptidase	SERPING1	IPI00017696.1
80	C2	complement component 2	Extracellular Space	peptidase		IPI00303963.1
81	C3	complement component 3	Extracellular Space	peptidase	IgG	IPI00164623.4
82	C4A/C4B	complement component 4B (Chido blood group)	Extracellular Space	other	IgG	IPI00032258.4	D
83	C4A/C4B	complement component 4B (Chido blood group)	Extracellular Space	other	IgG	IPI00418163.3	D
84	C4A/C4B	complement component 4B (Chido blood group)	Extracellular Space	other	IgG	IPI00643525.1	D
85	C4A/C4B	complement component 4B (Chido blood group)	Extracellular Space	other	IgG	IPI00654875.1	D
86	C4orf48	chromosome 4 open reading frame 48	Other	other		IPI00374914.2
87	C5	complement component 5	Extracellular Space	cytokine	eculizumab, IgG	IPI00032291.1
88	C6	complement component 6	Extracellular Space	other		IPI00009920.2
89	C7	complement component 7	Extracellular Space	other		IPI00296608.6
90	C8A	complement component 8, alpha polypeptide	Extracellular Space	other		IPI00011252.1
91	C8B	complement component 8, beta polypeptide	Extracellular Space	other		IPI00294395.1
92	C8G	complement component 8, gamma polypeptide	Extracellular Space	transporter		IPI00011261.1
93	C9	complement component 9	Extracellular Space	other		IPI00022395.1
94	CA1	carbonic anhydrase I	Cytoplasm	enzyme	ethoxyzolamide, dichlorphenamide, brimonidine/brinzolamide, methazolamide, diazoxide, hydrochlorothiazide, acetazolamide, trichloromethiazide, dorzolamide, chlorothiazide, dorzolamide/timolol, brinzolamide, chlorothiazide/reserpine, quinethazone, chlorthalidone, benzthiazide, sulfacetamide, topiramate	IPI00215983.2
95	CA10	carbonic anhydrase X	Other	enzyme		IPI00024601.1
96	CA11	carbonic anhydrase XI	Extracellular Space	enzyme		IPI00025812.1
97	CA4	carbonic anhydrase IV	Plasma Membrane	enzyme	ethoxyzolamide, dichlorphenamide, phentermine/topiramate, methazolamide, hydrochlorothiazide, acetazolamide, trichloromethiazide, chlorothiazide, chlorothiazide/reserpine, chlorthalidone, benzthiazide, sulfacetamide, topiramate	IPI00027466.1
98	CACHD1	cache domain containing 1	Other	other		IPI00289083.4
99	CACNA2D1	calcium channel, voltage-dependent, alpha 2/delta subunit 1	Plasma Membrane	ion channel	amlodipine/hydrochlorothiazide/valsartan, amlodipine/telmisartan, aliskiren/amlodipine, amlodipine/hydrochlorothiazide/olmesartan medoxomil, aliskiren/amlodipine/hydrochlorothiazide, nilvadipine, amlodipine/valsartan, amlodipine/benazepril, gabapentin, bepridil, enalapril/felodipine, amlodipine/atorvastatin, nisoldipine, isradipine, felodipine, nitrendipine, amlodipine, nicardipine, nifedipine, p…	IPI00470535.1
100	CACNA2D2	calcium channel, voltage-dependent, alpha 2/delta subunit 2	Plasma Membrane	ion channel	gabapentin, amiodarone, bepridil, isradipine, pregabalin	IPI00410600.1
101	CACNA2D3	calcium channel, voltage-dependent, alpha 2/delta subunit 3	Plasma Membrane	ion channel	pregabalin	IPI00302181.3
102	CADM1	cell adhesion molecule 1	Plasma Membrane	other		IPI00003813.4
103	CADM2	cell adhesion molecule 2	Plasma Membrane	other		IPI00293836.4
104	CADM3	cell adhesion molecule 3	Plasma Membrane	other		IPI00009619.1
105	CADM4	cell adhesion molecule 4	Plasma Membrane	other		IPI00176427.1
106	CALB1	calbindin 1, 28kDa	Cytoplasm	other		IPI00220361.2
107	CALR	calreticulin	Cytoplasm	transcription regulator		IPI00020599.1
108	CAMK2A	calcium/calmodulin-dependent protein kinase II alpha	Cytoplasm	kinase		IPI00215715.3	D
109	CAMK2A	calcium/calmodulin-dependent protein kinase II alpha	Cytoplasm	kinase		IPI00745082.1	D
110	CAMK2D	calcium/calmodulin-dependent protein kinase II delta	Cytoplasm	kinase		IPI00172636.3
111	CAMK2G	calcium/calmodulin-dependent protein kinase II gamma	Cytoplasm	kinase		IPI00172450.2
112	CANT1	calcium activated nucleotidase 1	Extracellular Space	enzyme		IPI00103175.1
113	CARTPT	CART prepropeptide	Extracellular Space	other	amphetamine	IPI00002925.1
114	CBLN1	cerebellin 1 precursor	Cytoplasm	other		IPI00011605.1
115	CBLN3	cerebellin 3 precursor	Extracellular Space	other		IPI00402157.1
116	CBLN4	cerebellin 4 precursor	Extracellular Space	other		IPI00018396.1
117	CBR1	carbonyl reductase 1	Cytoplasm	enzyme		IPI00295386.6
118	CD109	CD109 molecule	Plasma Membrane	other		IPI00152540.2
119	CD14	CD14 molecule	Plasma Membrane	transmembrane receptor		IPI00029260.2
120	CD163	CD163 molecule	Plasma Membrane	transmembrane receptor		IPI00104074.4
121	CD200	CD200 molecule	Plasma Membrane	other		IPI00013162.2
122	CD44	CD44 molecule (Indian blood group)	Plasma Membrane	enzyme		IPI00297160.3
123	CD59	CD59 molecule, complement regulatory protein	Plasma Membrane	other		IPI00011302.1
124	CD81	CD81 molecule	Plasma Membrane	other		IPI00000190.1
125	CDH1	cadherin 1, type 1, E-cadherin (epithelial)	Plasma Membrane	other		IPI00025861.3
126	CDH13	cadherin 13	Plasma Membrane	other		IPI00024046.1
127	CDH15	cadherin 15, type 1, M-cadherin (myotubule)	Plasma Membrane	other		IPI00024048.1
128	CDH2	cadherin 2, type 1, N-cadherin (neuronal)	Plasma Membrane	other	N-ac-CHAVC-NH2	IPI00290085.1
129	CDH4	cadherin 4, type 1, R-cadherin (retinal)	Plasma Membrane	other		IPI00024034.2
130	CDH6	cadherin 6, type 2, K-cadherin (fetal kidney)	Plasma Membrane	other		IPI00024035.1
131	CEL	carboxyl ester lipase	Extracellular Space	enzyme		IPI00099670.2
132	CELSR2	cadherin, EGF LAG seven-pass G-type receptor 2	Plasma Membrane	G-protein coupled receptor		IPI00015346.1
133	CEMIP	cell migration inducing protein, hyaluronan binding	Cytoplasm	enzyme		IPI00291170.6
134	CFB	complement factor B	Extracellular Space	peptidase		IPI00019591.1
135	CFD	complement factor D (adipsin)	Extracellular Space	peptidase		IPI00019579.1
136	CFH	complement factor H	Extracellular Space	other		IPI00029739.4
137	CFHR1	complement factor H-related 1	Extracellular Space	other		IPI00011264.1
138	CFHR2	complement factor H-related 2	Extracellular Space	other		IPI00006154.1
139	CFI	complement factor I	Extracellular Space	peptidase		IPI00291867.3
140	CFL1	cofilin 1 (non-muscle)	Nucleus	other		IPI00012011.5
141	CFL2	cofilin 2 (muscle)	Extracellular Space	other		IPI00413344.2
142	CGREF1	cell growth regulator with EF-hand domain 1	Extracellular Space	other		IPI00337548.4
143	CHAD	chondroadherin	Extracellular Space	other		IPI00014592.1
144	CHGA	chromogranin A (parathyroid secretory protein 1)	Cytoplasm	other		IPI00290315.3	D
145	CHGA	chromogranin A (parathyroid secretory protein 1)	Cytoplasm	other		IPI00383975.1	D
146	CHGA	chromogranin A (parathyroid secretory protein 1)	Cytoplasm	other		IPI00746813.1	D
147	CHGB	chromogranin B (secretogranin 1)	Extracellular Space	other		IPI00006601.5
148	CHI3L1	chitinase 3-like 1 (cartilage glycoprotein-39)	Extracellular Space	enzyme		IPI00002147.4
149	CHI3L2	chitinase 3-like 2	Extracellular Space	enzyme		IPI00019533.3
150	CHIT1	chitinase 1 (chitotriosidase)	Extracellular Space	enzyme		IPI00375364.1
151	CHL1	cell adhesion molecule L1-like	Plasma Membrane	other		IPI00299059.4
152	CHRDL1	chordin-like 1	Extracellular Space	other		IPI00478414.3
153	CKB	creatine kinase, brain	Cytoplasm	kinase		IPI00022977.1
154	CLEC11A	C-type lectin domain family 11, member A	Extracellular Space	growth factor		IPI00033466.5
155	CLEC3B	C-type lectin domain family 3, member B	Extracellular Space	other		IPI00009028.1
156	CLIC1	chloride intracellular channel 1	Nucleus	ion channel		IPI00010896.2
157	CLSTN1	calsyntenin 1	Plasma Membrane	other		IPI00007257.4	D
158	CLSTN1	calsyntenin 1	Plasma Membrane	other		IPI00413959.2	D
159	CLSTN2	calsyntenin 2	Plasma Membrane	transporter		IPI00005491.3
160	CLSTN3	calsyntenin 3	Plasma Membrane	other		IPI00396423.2
161	CLU	clusterin	Cytoplasm	other		IPI00291262.3
162	CNDP1	carnosine dipeptidase 1 (metallopeptidase M20 family)	Cytoplasm	peptidase		IPI00064667.2	D
163	CNDP1	carnosine dipeptidase 1 (metallopeptidase M20 family)	Cytoplasm	peptidase		IPI00419630.3	D
164	CNTFR	ciliary neurotrophic factor receptor	Plasma Membrane	transmembrane receptor		IPI00003102.1
165	CNTN1	contactin 1	Plasma Membrane	enzyme		IPI00029751.1
166	CNTN2	contactin 2 (axonal)	Plasma Membrane	other		IPI00024966.1
167	CNTN3	contactin 3 (plasmacytoma associated)	Plasma Membrane	other		IPI00292791.7
168	CNTN4	contactin 4	Plasma Membrane	enzyme		IPI00178854.1	D
169	CNTN4	contactin 4	Plasma Membrane	enzyme		IPI00479016.1	D
170	CNTN6	contactin 6	Plasma Membrane	enzyme		IPI00004433.1
171	CNTNAP2	contactin associated protein-like 2	Plasma Membrane	other		IPI00029343.2
172	CNTNAP4	contactin associated protein-like 4	Plasma Membrane	other		IPI00216250.5
173	CNTNAP5	contactin associated protein-like 5	Other	other		IPI00184988.8	D
174	CNTNAP5	contactin associated protein-like 5	Other	other		IPI00292300.3	D
175	COCH	cochlin	Extracellular Space	other		IPI00012386.1
176	COL12A1	collagen, type XII, alpha 1	Extracellular Space	other	collagenase clostridium histolyticum	IPI00641961.1
177	COL14A1	collagen, type XIV, alpha 1	Extracellular Space	other	collagenase clostridium histolyticum	IPI00176193.5
178	COL15A1	collagen, type XV, alpha 1	Extracellular Space	other	collagenase clostridium histolyticum	IPI00295414.6
179	COL18A1	collagen, type XVIII, alpha 1	Extracellular Space	other	collagenase clostridium histolyticum	IPI00022822.4
180	COL1A1	collagen, type I, alpha 1	Extracellular Space	other	collagenase clostridium histolyticum	IPI00297646.3
181	COL3A1	collagen, type III, alpha 1	Extracellular Space	other	collagenase clostridium histolyticum	IPI00021033.1
182	COL6A1	collagen, type VI, alpha 1	Extracellular Space	other	collagenase clostridium histolyticum	IPI00291136.3	D
183	COL6A1	collagen, type VI, alpha 1	Extracellular Space	other	collagenase clostridium histolyticum	IPI00719088.1	D
184	COL6A3	collagen, type VI, alpha 3	Extracellular Space	other	collagenase clostridium histolyticum	IPI00022200.2	D
185	COL6A3	collagen, type VI, alpha 3	Extracellular Space	other	collagenase clostridium histolyticum	IPI00072917.2	D
186	COL6A3	collagen, type VI, alpha 3	Extracellular Space	other	collagenase clostridium histolyticum	IPI00220701.3	D
187	COLEC12	collectin sub-family member 12	Plasma Membrane	transmembrane receptor		IPI00247616.7
188	COMP	cartilage oligomeric matrix protein	Extracellular Space	other		IPI00028030.3
189	COTL1	coactosin-like F-actin binding protein 1	Cytoplasm	other		IPI00017704.2
190	CP	ceruloplasmin (ferroxidase)	Extracellular Space	enzyme		IPI00017601.1
191	CPB2	carboxypeptidase B2 (plasma)	Extracellular Space	peptidase		IPI00329775.7
192	CPE	carboxypeptidase E	Cytoplasm	peptidase		IPI00031121.2
193	CPN1	carboxypeptidase N, polypeptide 1	Extracellular Space	peptidase		IPI00010295.1
194	CPQ	carboxypeptidase Q	Extracellular Space	peptidase		IPI00005794.1
195	CRABP1	cellular retinoic acid binding protein 1	Cytoplasm	transporter		IPI00219930.6
196	CRP	C-reactive protein, pentraxin-related	Extracellular Space	other		IPI00022389.1
197	CRTAC1	cartilage acidic protein 1	Extracellular Space	other		IPI00451624.1
198	CRYM	crystallin, mu	Cytoplasm	enzyme		IPI00000949.1
199	CSF1	colony stimulating factor 1 (macrophage)	Extracellular Space	cytokine		IPI00015881.1
200	CSF1R	colony stimulating factor 1 receptor	Plasma Membrane	kinase	nilotinib, sunitinib, pazopanib	IPI00011218.1
201	CSN2	casein beta	Extracellular Space	kinase		IPI00010849.1
202	CSPG4	chondroitin sulfate proteoglycan 4	Plasma Membrane	other		IPI00019157.2
203	CSPG5	chondroitin sulfate proteoglycan 5 (neuroglycan C)	Extracellular Space	growth factor		IPI00008586.2
204	CST3	cystatin C	Extracellular Space	other		IPI00032293.1
205	CST6	cystatin E/M	Extracellular Space	other		IPI00019954.4
206	CTBS	chitobiase, di-N-acetyl-	Cytoplasm	enzyme		IPI00007778.1
207	CTGF	connective tissue growth factor	Extracellular Space	growth factor		IPI00020977.3
208	CTSB	cathepsin B	Cytoplasm	peptidase		IPI00295741.4
209	CTSD	cathepsin D	Cytoplasm	peptidase		IPI00011229.1
210	CTSF	cathepsin F	Cytoplasm	peptidase		IPI00002816.1
211	CTSH	cathepsin H	Cytoplasm	peptidase		IPI00297487.1
212	CTSL	cathepsin L	Cytoplasm	peptidase		IPI00012887.1
213	CTSO	cathepsin O	Cytoplasm	peptidase		IPI00017257.1
214	CTSS	cathepsin S	Cytoplasm	peptidase		IPI00299150.4
215	CTSZ	cathepsin Z	Cytoplasm	peptidase		IPI00002745.1
216	CUTA	cutA divalent cation tolerance homolog (E. coli)	Cytoplasm	other		IPI00034319.2
217	CXCL16	chemokine (C-X-C motif) ligand 16	Extracellular Space	cytokine		IPI00004946.8
218	CYCS	cytochrome c, somatic	Cytoplasm	transporter		IPI00465315.5
219	CYTL1	cytokine-like 1	Extracellular Space	cytokine		IPI00032876.1
220	DAG1	dystroglycan 1 (dystrophin-associated glycoprotein 1)	Plasma Membrane	transmembrane receptor		IPI00028911.1
221	DCC	DCC netrin 1 receptor	Plasma Membrane	transmembrane receptor		IPI00016422.1
222	DCD	dermcidin	Extracellular Space	other		IPI00027547.2
223	DCN	decorin	Extracellular Space	other		IPI00012119.1
224	DDAH1	dimethylarginine dimethylaminohydrolase 1	Cytoplasm	enzyme		IPI00220342.4
225	DKK3	dickkopf WNT signaling pathway inhibitor 3	Extracellular Space	cytokine		IPI00002714.1
226	DLD	dihydrolipoamide dehydrogenase	Cytoplasm	enzyme	hexachlorophene	IPI00015911.1
227	DNASE1L1	deoxyribonuclease I-like 1	Cytoplasm	enzyme		IPI00026125.1
228	DNER	delta/notch-like EGF repeat containing	Plasma Membrane	transmembrane receptor		IPI00333140.7
229	DPP6	dipeptidyl-peptidase 6	Plasma Membrane	peptidase		IPI00252731.3
230	DPP7	dipeptidyl-peptidase 7	Cytoplasm	peptidase		IPI00296141.3
231	DPT	dermatopontin	Extracellular Space	other		IPI00292130.3
232	DSC2	desmocollin 2	Plasma Membrane	other		IPI00025846.1
233	DSC3	desmocollin 3	Plasma Membrane	other		IPI00031549.4
234	DSG2	desmoglein 2	Plasma Membrane	other		IPI00028931.2
235	DSP	desmoplakin	Plasma Membrane	other		IPI00013933.1
236	DSTN	destrin (actin depolymerizing factor)	Cytoplasm	other		IPI00473014.4
237	ECM1	extracellular matrix protein 1	Extracellular Space	transporter		IPI00003351.2
238	ECM2	extracellular matrix protein 2, female organ and adipocyte specific	Extracellular Space	other		IPI00015315.1	D
239	ECM2	extracellular matrix protein 2, female organ and adipocyte specific	Extracellular Space	other		IPI00746686.1	D
240	EFEMP1	EGF containing fibulin-like extracellular matrix protein 1	Extracellular Space	enzyme		IPI00029658.1
241	EFEMP2	EGF containing fibulin-like extracellular matrix protein 2	Extracellular Space	other		IPI00296058.1
242	EFNA1	ephrin-A1	Plasma Membrane	other		IPI00025840.2
243	EFNB2	ephrin-B2	Plasma Membrane	other		IPI00005126.1
244	EGFR	epidermal growth factor receptor	Plasma Membrane	kinase	cetuximab, AEE 788, panitumumab, BMS-599626, varlitinib, XL647, bevacizumab/erlotinib, afatinib, sapitinib, cetuximab/irinotecan, lapatinib/pazopanib, irinotecan/panitumumab, erlotinib/vismodegib, erlotinib/gemcitabine, lapatinib/letrozole, capecitabine/lapatinib, bevacizumab/panitumumab, bevacizumab/cetuximab, capecitabine/erlotinib, lapatinib/paclitaxel, cabozantinib/erlotinib, lapatinib/trastu…	IPI00018274.1
245	ENDOD1	endonuclease domain containing 1	Extracellular Space	enzyme		IPI00001952.5
246	ENO1	enolase 1, (alpha)	Cytoplasm	enzyme		IPI00465248.5
247	ENO2	enolase 2 (gamma, neuronal)	Cytoplasm	enzyme		IPI00216171.2
248	ENPP2	ectonucleotide pyrophosphatase/phosphodiesterase 2	Plasma Membrane	enzyme		IPI00156171.2
249	ENPP5	ectonucleotide pyrophosphatase/phosphodiesterase 5 (putative)	Extracellular Space	enzyme		IPI00011994.1
250	EPDR1	ependymin related 1	Nucleus	other		IPI00259102.2
251	EPHA10	EPH receptor A10	Plasma Membrane	transmembrane receptor		IPI00166339.3
252	EPHA4	EPH receptor A4	Plasma Membrane	kinase		IPI00008318.1
253	EPHA5	EPH receptor A5	Plasma Membrane	kinase		IPI00008290.1
254	ERAP1	endoplasmic reticulum aminopeptidase 1	Extracellular Space	peptidase		IPI00165949.2
255	ERBB4	v-erb-b2 avian erythroblastic leukemia viral oncogene homolog 4	Plasma Membrane	kinase	BMS-599626, afatinib	IPI00016371.1
256	ESAM	endothelial cell adhesion molecule	Plasma Membrane	other		IPI00303161.3
257	EXTL2	exostosin-like glycosyltransferase 2	Cytoplasm	enzyme		IPI00002732.1
258	F10	coagulation factor X	Extracellular Space	peptidase	dalteparin, heparin, enoxaparin, rivaroxaban, deligoparin, idraparinux, tifacogin, RPR 120844, RPR 208566, DPC 423, nematode anticoagulant protein c2, apixaban, activated recombinant human factor VII, F8, F9, fondaparinux	IPI00019576.1
259	F12	coagulation factor XII (Hageman factor)	Extracellular Space	peptidase		IPI00019581.1
260	F2	coagulation factor II (thrombin)	Extracellular Space	peptidase	enoxaparin, desirudin, dabigatran etexilate, Fibrinogen, ximelagatran, antithrombin alfa, aspirin/dabigatran etexilate, dabigatran, argatroban, bivalirudin, lepirudin	IPI00019568.1
261	F5	coagulation factor V (proaccelerin, labile factor)	Plasma Membrane	enzyme	drotrecogin alfa, antithrombin alfa	IPI00022937.3	D
262	F5	coagulation factor V (proaccelerin, labile factor)	Plasma Membrane	enzyme	drotrecogin alfa, antithrombin alfa	IPI00478809.3	D
263	FABP5	fatty acid binding protein 5 (psoriasis-associated)	Cytoplasm	transporter		IPI00007797.2
264	FAM120B	family with sequence similarity 120B	Other	other		IPI00335946.2
265	FAM171A1	family with sequence similarity 171, member A1	Cytoplasm	other		IPI00000265.2
266	FAM3C	family with sequence similarity 3, member C	Extracellular Space	cytokine		IPI00021923.1
267	FAM49B	family with sequence similarity 49, member B	Extracellular Space	other		IPI00303318.2
268	FAT1	FAT atypical cadherin 1	Plasma Membrane	other		IPI00031411.2
269	FAT2	FAT atypical cadherin 2	Plasma Membrane	other		IPI00302641.1
270	FBLN1	fibulin 1	Extracellular Space	other		IPI00218803.2	D
271	FBLN1	fibulin 1	Extracellular Space	other		IPI00296534.1	D
272	FBLN1	fibulin 1	Extracellular Space	other		IPI00296537.3	D
273	FBLN2	fibulin 2	Extracellular Space	other		IPI00023824.1
274	FBLN5	fibulin 5	Extracellular Space	other		IPI00294615.3	D
275	FBLN5	fibulin 5	Extracellular Space	other		IPI00382428.5	D
276	FBN1	fibrillin 1	Extracellular Space	other		IPI00328113.2
277	FCGBP	Fc fragment of IgG binding protein	Extracellular Space	other		IPI00242956.3
278	FDPS	farnesyl diphosphate synthase	Cytoplasm	enzyme	alendronate/cholecalciferol, zoledronic acid, minodronate, ibandronic acid, risedronic acid, alendronic acid, pamidronic acid	IPI00101405.1
279	FGA	fibrinogen alpha chain	Extracellular Space	other	F2	IPI00021885.1
280	FGB	fibrinogen beta chain	Extracellular Space	other	F2	IPI00298497.3
281	FGFR1	fibroblast growth factor receptor 1	Plasma Membrane	kinase	pazopanib, regorafenib, bortezomib/sorafenib, dexamethasone/lenalidomide/sorafenib, sorafenib	IPI00005142.1
282	FGFR2	fibroblast growth factor receptor 2	Plasma Membrane	kinase	regorafenib, dexamethasone/thalidomide, bortezomib/dexamethasone/thalidomide, rituximab/thalidomide, bortezomib/thalidomide, prednisone/thalidomide, thalidomide, palifermin	IPI00010680.1
283	FGG	fibrinogen gamma chain	Extracellular Space	other	F2	IPI00021891.5
284	FKBP1A	FK506 binding protein 1A, 12kDa	Cytoplasm	enzyme	methotrexate/sirolimus/tacrolimus, everolimus/exemestane, imatinib/sirolimus, cyclophosphamide/sirolimus, cyclosporine A/tacrolimus, cyclosporine A/sirolimus/tacrolimus, sirolimus, temsirolimus, tacrolimus, everolimus	IPI00413778.6
285	FLNA	filamin A, alpha	Cytoplasm	other		IPI00302592.2
286	FN1	fibronectin 1	Extracellular Space	enzyme	ocriplasmin	IPI00022418.1	D
287	FN1	fibronectin 1	Extracellular Space	enzyme	ocriplasmin	IPI00339225.1	D
288	FN1	fibronectin 1	Extracellular Space	enzyme	ocriplasmin	IPI00414283.3	D
289	FRZB	frizzled-related protein	Extracellular Space	other		IPI00294650.5
290	FSTL1	follistatin-like 1	Extracellular Space	other		IPI00029723.1
291	FSTL4	follistatin-like 4	Other	other		IPI00298956.4	D
292	FSTL4	follistatin-like 4	Other	other		IPI00477747.1	D
293	FSTL5	follistatin-like 5	Extracellular Space	other		IPI00008087.3
294	FTL	ferritin, light polypeptide	Cytoplasm	enzyme		IPI00375676.3
295	FUCA1	fucosidase, alpha-L- 1, tissue	Cytoplasm	enzyme		IPI00299026.4
296	FUCA2	fucosidase, alpha-L- 2, plasma	Extracellular Space	enzyme		IPI00012440.7
297	GAA	glucosidase, alpha; acid	Cytoplasm	enzyme	miglitol, acarbose	IPI00293088.4
298	GABARAPL2	GABA(A) receptor-associated protein-like 2	Cytoplasm	other		IPI00026358.3
299	GALNT2	polypeptide N-acetylgalactosaminyltransferase 2	Cytoplasm	enzyme		IPI00004669.1
300	GALNT6	polypeptide N-acetylgalactosaminyltransferase 6	Cytoplasm	enzyme		IPI00026991.4
301	GALNT7	polypeptide N-acetylgalactosaminyltransferase 7	Cytoplasm	enzyme		IPI00328391.3
302	GAPDH	glyceraldehyde-3-phosphate dehydrogenase	Cytoplasm	enzyme		IPI00219018.6
303	GC	group-specific component (vitamin D binding protein)	Extracellular Space	transporter		IPI00555812.4
304	GDA	guanine deaminase	Cytoplasm	enzyme		IPI00465184.3
305	GDF11	growth differentiation factor 11	Extracellular Space	growth factor		IPI00030111.1
306	GDI1	GDP dissociation inhibitor 1	Cytoplasm	other		IPI00010154.3
307	GDI2	GDP dissociation inhibitor 2	Cytoplasm	other		IPI00031461.1
308	GFRA2	GDNF family receptor alpha 2	Plasma Membrane	transmembrane receptor		IPI00011732.1
309	GGCT	gamma-glutamylcyclotransferase	Cytoplasm	enzyme		IPI00031564.1
310	GGH	gamma-glutamyl hydrolase (conjugase, folylpolygammaglutamyl hydrolase)	Cytoplasm	peptidase		IPI00023728.1
311	GLDN	gliomedin	Cytoplasm	other		IPI00418531.3
312	GLOD4	glyoxalase domain containing 4	Cytoplasm	enzyme		IPI00007102.3
313	GM2A	GM2 ganglioside activator	Cytoplasm	enzyme		IPI00018236.1
314	GMFB	glia maturation factor, beta	Cytoplasm	growth factor		IPI00412987.4
315	GMFG	glia maturation factor, gamma	Cytoplasm	growth factor		IPI00028414.3
316	GNPTG	N-acetylglucosamine-1-phosphate transferase, gamma subunit	Cytoplasm	enzyme		IPI00000137.1
317	GOLM1	golgi membrane protein 1	Cytoplasm	other		IPI00171411.4
318	GOT1	glutamic-oxaloacetic transaminase 1, soluble	Cytoplasm	enzyme		IPI00219029.2
319	GOT2	glutamic-oxaloacetic transaminase 2, mitochondrial	Cytoplasm	enzyme		IPI00018206.3
320	GPC1	glypican 1	Plasma Membrane	transmembrane receptor		IPI00015688.1
321	GPLD1	glycosylphosphatidylinositol specific phospholipase D1	Cytoplasm	enzyme		IPI00299503.1
322	GPX3	glutathione peroxidase 3 (plasma)	Extracellular Space	enzyme		IPI00026199.1
323	GRIA4	glutamate receptor, ionotropic, AMPA 4	Plasma Membrane	ion channel	talampanel, farampator, LY451395, tezampanel	IPI00007632.1
324	GSN	gelsolin	Extracellular Space	other		IPI00026314.1
325	GSTP1	glutathione S-transferase pi 1	Cytoplasm	enzyme		IPI00219757.12
326	HBB	hemoglobin, beta	Cytoplasm	transporter	iron dextran	IPI00382950.1	D
327	HBB	hemoglobin, beta	Cytoplasm	transporter	iron dextran	IPI00654755.2	D
328	HBD	hemoglobin, delta	Other	transporter		IPI00473011.2
329	HEG1	heart development protein with EGF-like domains 1	Plasma Membrane	other		IPI00297263.5
330	HEXA	hexosaminidase A (alpha polypeptide)	Cytoplasm	enzyme		IPI00027851.1
331	HGFAC	HGF activator	Extracellular Space	peptidase		IPI00029193.1
332	HPR	haptoglobin-related protein	Extracellular Space	peptidase		IPI00431645.1	D
333	HPR	haptoglobin-related protein	Extracellular Space	peptidase		IPI00477597.1	D
334	HPRT1	hypoxanthine phosphoribosyltransferase 1	Cytoplasm	enzyme	6-mercaptopurine, thioguanine, azathioprine, 6-mercaptopurine/methotrexate/prednisone/vincristine, cyclophosphamide/cytarabine/6-mercaptopurine	IPI00218493.6
335	HPX	hemopexin	Extracellular Space	transporter		IPI00022488.1
336	HRG	histidine-rich glycoprotein	Extracellular Space	other		IPI00022371.1
337	HRSP12	heat-responsive protein 12	Cytoplasm	other		IPI00005038.1
338	HS6ST3	heparan sulfate 6-O-sulfotransferase 3	Other	enzyme		IPI00218046.5
339	HSP90AA1	heat shock protein 90kDa alpha (cytosolic), class A member 1	Cytoplasm	enzyme	alvespimycin, retaspimycin, luminespib, cisplatin	IPI00382470.2
340	HSP90B1	heat shock protein 90kDa beta (Grp94), member 1	Cytoplasm	other	alvespimycin, retaspimycin, cisplatin	IPI00027230.3
341	HSPA5	heat shock 70kDa protein 5 (glucose-regulated protein, 78kDa)	Cytoplasm	enzyme		IPI00003362.2
342	HSPA8	heat shock 70kDa protein 8	Cytoplasm	enzyme		IPI00003865.1
343	HSPG2	heparan sulfate proteoglycan 2	Extracellular Space	enzyme		IPI00024284.4
344	HTRA1	HtrA serine peptidase 1	Extracellular Space	peptidase		IPI00003176.1
345	ICAM5	intercellular adhesion molecule 5, telencephalin	Plasma Membrane	other		IPI00290456.3
346	ICOSLG/LOC102723996	inducible T-cell co-stimulator ligand	Plasma Membrane	other		IPI00219131.8
347	IDS	iduronate 2-sulfatase	Cytoplasm	enzyme		IPI00026104.1
348	IGF2R	insulin-like growth factor 2 receptor	Plasma Membrane	transmembrane receptor		IPI00289819.4
349	IGFALS	insulin-like growth factor binding protein, acid labile subunit	Extracellular Space	other		IPI00020996.3
350	IGFBP2	insulin-like growth factor binding protein 2, 36kDa	Extracellular Space	other		IPI00297284.1
351	IGFBP4	insulin-like growth factor binding protein 4	Extracellular Space	other		IPI00305380.3
352	IGFBP5	insulin-like growth factor binding protein 5	Extracellular Space	other		IPI00029236.1
353	IGFBP6	insulin-like growth factor binding protein 6	Extracellular Space	other		IPI00029235.1
354	IGFBP7	insulin-like growth factor binding protein 7	Extracellular Space	transporter		IPI00016915.1
355	IGHA2	immunoglobulin heavy constant alpha 2 (A2m marker)	Extracellular Space	other		IPI00426056.1
356	IGHD	immunoglobulin heavy constant delta	Extracellular Space	other		IPI00163446.3
357	IGHG2	immunoglobulin heavy constant gamma 2 (G2m marker)	Plasma Membrane	other		IPI00399007.5
358	IGHG3	immunoglobulin heavy constant gamma 3 (G3m marker)	Extracellular Space	other		IPI00743589.1
359	IGHM	immunoglobulin heavy constant mu	Plasma Membrane	transmembrane receptor		IPI00479169.1	D
360	IGHM	immunoglobulin heavy constant mu	Plasma Membrane	transmembrane receptor		IPI00479708.5	D
361	IGJ	immunoglobulin J polypeptide, linker protein for immunoglobulin alpha and mu polypeptides	Extracellular Space	other		IPI00178926.1
362	IGK	immunoglobulin kappa locus	Extracellular Space	other		IPI00441043.1
363	IGKV3-20	immunoglobulin kappa variable 3-20	Extracellular Space	other		IPI00549747.2
364	IGLON5	IgLON family member 5	Other	other		IPI00455667.3
365	IGLV3-25	immunoglobulin lambda variable 3-25	Other	other		IPI00550162.2
366	IGSF1	immunoglobulin superfamily, member 1	Plasma Membrane	other		IPI00043215.3
367	IGSF21	immunoglobin superfamily, member 21	Extracellular Space	other		IPI00301255.2
368	IGSF8	immunoglobulin superfamily, member 8	Plasma Membrane	other		IPI00056478.1
369	IL6ST	interleukin 6 signal transducer	Plasma Membrane	transmembrane receptor		IPI00297124.1
370	IMPAD1	inositol monophosphatase domain containing 1	Cytoplasm	enzyme		IPI00015834.2
371	ISLR	immunoglobulin superfamily containing leucine-rich repeat	Extracellular Space	other		IPI00023648.5
372	ITGB1	integrin, beta 1 (fibronectin receptor, beta polypeptide, antigen CD29 includes MDF2, MSK12)	Plasma Membrane	transmembrane receptor		IPI00217561.1
373	ITIH1	inter-alpha-trypsin inhibitor heavy chain 1	Extracellular Space	other		IPI00292530.1
374	ITIH2	inter-alpha-trypsin inhibitor heavy chain 2	Extracellular Space	other		IPI00305461.2
375	ITIH3	inter-alpha-trypsin inhibitor heavy chain 3	Extracellular Space	other		IPI00028413.7
376	ITIH4	inter-alpha-trypsin inhibitor heavy chain family, member 4	Extracellular Space	other		IPI00218192.1
377	ITIH5	inter-alpha-trypsin inhibitor heavy chain family, member 5	Other	other		IPI00328829.4
378	ITM2B	integral membrane protein 2B	Plasma Membrane	other		IPI00031821.1
379	JAM2	junctional adhesion molecule 2	Plasma Membrane	other		IPI00299083.5
380	JAM3	junctional adhesion molecule 3	Plasma Membrane	other		IPI00152850.1
381	KCTD12	potassium channel tetramerization domain containing 12	Plasma Membrane	ion channel		IPI00060715.1
382	KIAA0319	KIAA0319	Plasma Membrane	other		IPI00006524.5
383	KIAA1549L	KIAA1549-like	Cytoplasm	other		IPI00176482.6
384	KIT	v-kit Hardy-Zuckerman 4 feline sarcoma viral oncogene homolog	Plasma Membrane	transmembrane receptor	dasatinib, sunitinib, pazopanib, tivozanib, motesanib, OSI-930, telatinib, tandutinib, cabozantinib, regorafenib, ponatinib, bortezomib/sorafenib, lapatinib/pazopanib, dexamethasone/lenalidomide/sorafenib, bevacizumab/sorafenib, imatinib/sirolimus, cabozantinib/erlotinib, imatinib, sorafenib	IPI00022296.1
385	KLK11	kallikrein-related peptidase 11	Extracellular Space	peptidase		IPI00002818.1
386	KLK6	kallikrein-related peptidase 6	Extracellular Space	peptidase		IPI00023845.1
387	KLKB1	kallikrein B, plasma (Fletcher factor) 1	Extracellular Space	peptidase	aprotinin, ecallantide	IPI00008558.1	D
388	KLKB1	kallikrein B, plasma (Fletcher factor) 1	Extracellular Space	peptidase	aprotinin, ecallantide	IPI00654888.2	D
389	KNG1	kininogen 1	Extracellular Space	other		IPI00032328.1	D
390	KNG1	kininogen 1	Extracellular Space	other		IPI00215894.1	D
391	L1CAM	L1 cell adhesion molecule	Plasma Membrane	other		IPI00027087.1
392	LALBA	lactalbumin, alpha-	Extracellular Space	enzyme		IPI00019524.1
393	LAMA2	laminin, alpha 2	Extracellular Space	other		IPI00218725.2
394	LAMA4	laminin, alpha 4	Extracellular Space	enzyme		IPI00329482.4
395	LAMB1	laminin, beta 1	Extracellular Space	other		IPI00013976.3
396	LAMB2	laminin, beta 2 (laminin S)	Extracellular Space	enzyme		IPI00296922.3
397	LAMC1	laminin, gamma 1 (formerly LAMB2)	Extracellular Space	other		IPI00298281.3
398	LAMP1	lysosomal-associated membrane protein 1	Plasma Membrane	other		IPI00004503.5
399	LAMP2	lysosomal-associated membrane protein 2	Plasma Membrane	enzyme		IPI00009030.1
400	LBP	lipopolysaccharide binding protein	Plasma Membrane	transporter		IPI00032311.3
401	LCAT	lecithin-cholesterol acyltransferase	Extracellular Space	enzyme		IPI00022331.1
402	LCN2	lipocalin 2	Extracellular Space	transporter		IPI00299547.4
403	LCP1	lymphocyte cytosolic protein 1 (L-plastin)	Cytoplasm	other		IPI00010471.4
404	LDHA	lactate dehydrogenase A	Cytoplasm	enzyme		IPI00217966.6
405	LDHB	lactate dehydrogenase B	Cytoplasm	enzyme		IPI00219217.2
406	LGALS1	lectin, galactoside-binding, soluble, 1	Extracellular Space	other		IPI00219219.2
407	LGALS3BP	lectin, galactoside-binding, soluble, 3 binding protein	Plasma Membrane	transmembrane receptor		IPI00023673.1
408	LILRB4	leukocyte immunoglobulin-like receptor, subfamily B (with TM and ITIM domains), member 4	Plasma Membrane	other		IPI00289926.7
409	LINGO1	leucine rich repeat and Ig domain containing 1	Plasma Membrane	other		IPI00465325.4
410	LMAN2	lectin, mannose-binding 2	Cytoplasm	transporter		IPI00009950.1
411	LPHN1	latrophilin 1	Plasma Membrane	G-protein coupled receptor		IPI00183445.1
412	LPHN3	latrophilin 3	Plasma Membrane	G-protein coupled receptor		IPI00162547.2	D
413	LPHN3	latrophilin 3	Plasma Membrane	G-protein coupled receptor		IPI00410312.1	D
414	LRG1	leucine-rich alpha-2-glycoprotein 1	Extracellular Space	other		IPI00022417.4
415	LRP1	low density lipoprotein receptor-related protein 1	Plasma Membrane	transmembrane receptor		IPI00020557.1
416	LRRC4B	leucine rich repeat containing 4B	Plasma Membrane	other		IPI00300241.2
417	LRRN1	leucine rich repeat neuronal 1	Other	other		IPI00021485.2
418	LSAMP	limbic system-associated membrane protein	Plasma Membrane	other		IPI00013303.1
419	LTBP1	latent transforming growth factor beta binding protein 1	Extracellular Space	other		IPI00220249.2
420	LTBP2	latent transforming growth factor beta binding protein 2	Extracellular Space	other		IPI00292150.4
421	LTBP4	latent transforming growth factor beta binding protein 4	Extracellular Space	growth factor		IPI00020665.2	D
422	LTBP4	latent transforming growth factor beta binding protein 4	Extracellular Space	growth factor		IPI00025686.2	D
423	LTF	lactotransferrin	Extracellular Space	peptidase		IPI00298860.5
424	LUM	lumican	Extracellular Space	other		IPI00020986.2
425	LY6H	lymphocyte antigen 6 complex, locus H	Plasma Membrane	other		IPI00014964.3
426	LYNX1	Ly6/neurotoxin 1	Plasma Membrane	transporter		IPI00289058.3
427	LYVE1	lymphatic vessel endothelial hyaluronan receptor 1	Plasma Membrane	transmembrane receptor		IPI00290856.4
428	LYZ	lysozyme	Extracellular Space	enzyme		IPI00019038.1
429	MAN1A1	mannosidase, alpha, class 1A, member 1	Cytoplasm	enzyme		IPI00291641.6
430	MAN1B1	mannosidase, alpha, class 1B, member 1	Cytoplasm	enzyme		IPI00008207.7
431	MAN1C1	mannosidase, alpha, class 1C, member 1	Cytoplasm	enzyme		IPI00299669.1
432	MAN2A1	mannosidase, alpha, class 2A, member 1	Cytoplasm	enzyme		IPI00003802.1
433	MAN2A2	mannosidase, alpha, class 2A, member 2	Cytoplasm	enzyme		IPI00027703.1	D
434	MAN2A2	mannosidase, alpha, class 2A, member 2	Cytoplasm	enzyme		IPI00220303.4	D
435	MANBA	mannosidase, beta A, lysosomal	Cytoplasm	enzyme		IPI00298793.4
436	MANSC1	MANSC domain containing 1	Other	other		IPI00032288.3
437	MASP1	mannan-binding lectin serine peptidase 1 (C4/C2 activating component of Ra-reactive factor)	Extracellular Space	peptidase		IPI00216882.3	D
438	MASP1	mannan-binding lectin serine peptidase 1 (C4/C2 activating component of Ra-reactive factor)	Extracellular Space	peptidase		IPI00290283.5	D
439	MATN2	matrilin 2	Extracellular Space	other		IPI00168520.3
440	MB	myoglobin	Cytoplasm	transporter		IPI00217493.4
441	MCAM	melanoma cell adhesion molecule	Plasma Membrane	other		IPI00016334.2
442	MDGA1	MAM domain containing glycosylphosphatidylinositol anchor 1	Plasma Membrane	other		IPI00168866.4
443	MDGA2	MAM domain containing glycosylphosphatidylinositol anchor 2	Other	other		IPI00337351.3
444	MDH1	malate dehydrogenase 1, NAD (soluble)	Cytoplasm	enzyme		IPI00291005.7
445	MDH2	malate dehydrogenase 2, NAD (mitochondrial)	Cytoplasm	enzyme		IPI00291006.1
446	MEGF10	multiple EGF-like-domains 10	Plasma Membrane	other		IPI00064607.2
447	MEGF8	multiple EGF-like-domains 8	Extracellular Space	other		IPI00027310.4
448	MEGF9	multiple EGF-like-domains 9	Other	other		IPI00401283.4
449	MFAP4	microfibrillar-associated protein 4	Extracellular Space	other		IPI00022792.3
450	MFGE8	milk fat globule-EGF factor 8 protein	Extracellular Space	other		IPI00002236.3
451	MGAT1	mannosyl (alpha-1,3-)-glycoprotein beta-1,2-N-acetylglucosaminyltransferase	Cytoplasm	enzyme		IPI00000138.1
452	MGP	matrix Gla protein	Extracellular Space	other		IPI00028714.3
453	MIA	melanoma inhibitory activity	Extracellular Space	other		IPI00003448.1
454	MIF	macrophage migration inhibitory factor (glycosylation-inhibiting factor)	Extracellular Space	cytokine		IPI00293276.9
455	MINPP1	multiple inositol-polyphosphate phosphatase 1	Cytoplasm	phosphatase		IPI00293748.3
456	MLEC	malectin	Plasma Membrane	other		IPI00029046.1
457	MMP2	matrix metallopeptidase 2 (gelatinase A, 72kDa gelatinase, 72kDa type IV collagenase)	Extracellular Space	peptidase	marimastat	IPI00027780.1
458	MMRN2	multimerin 2	Extracellular Space	other		IPI00015525.1
459	MOG	myelin oligodendrocyte glycoprotein	Extracellular Space	other		IPI00219664.3
460	MRC1	mannose receptor, C type 1	Plasma Membrane	transmembrane receptor	technetium Tc 99m tilmanocept	IPI00027848.1
461	MRC2	mannose receptor, C type 2	Plasma Membrane	transmembrane receptor		IPI00005707.6
462	MSN	moesin	Plasma Membrane	other		IPI00219365.2
463	MSTN	myostatin	Extracellular Space	growth factor	stamulumab	IPI00023751.1
464	MXRA8	matrix-remodelling associated 8	Other	other		IPI00153049.3
465	MYH4	myosin, heavy chain 4, skeletal muscle	Cytoplasm	enzyme		IPI00001753.1
466	NAGLU	N-acetylglucosaminidase, alpha	Cytoplasm	enzyme		IPI00008787.3
467	NCAM1	neural cell adhesion molecule 1	Plasma Membrane	other	BB-10901	IPI00185362.4	D
468	NCAM1	neural cell adhesion molecule 1	Plasma Membrane	other	BB-10901	IPI00220737.1	D
469	NCAM1	neural cell adhesion molecule 1	Plasma Membrane	other	BB-10901	IPI00435020.3	D
470	NCAM2	neural cell adhesion molecule 2	Plasma Membrane	other		IPI00376427.3	D
471	NCAM2	neural cell adhesion molecule 2	Plasma Membrane	other		IPI00744109.1	D
472	NCAN	neurocan	Extracellular Space	other		IPI00159927.1
473	NDRG2	NDRG family member 2	Cytoplasm	other		IPI00008994.2
474	NEBL	nebulette	Plasma Membrane	other		IPI00413273.1
475	NEGR1	neuronal growth regulator 1	Plasma Membrane	other		IPI00176221.7
476	NELL2	NEL-like 2 (chicken)	Extracellular Space	other		IPI00015260.1
477	NENF	neudesin neurotrophic factor	Extracellular Space	growth factor		IPI00002525.3
478	NEO1	neogenin 1	Plasma Membrane	transcription regulator		IPI00023814.1	D
479	NEO1	neogenin 1	Plasma Membrane	transcription regulator		IPI00472011.1	D
480	NFASC	neurofascin	Plasma Membrane	other		IPI00384998.4	D
481	NFASC	neurofascin	Plasma Membrane	other		IPI00394655.2	D
482	NID1	nidogen 1	Extracellular Space	other		IPI00026944.2	D
483	NID1	nidogen 1	Extracellular Space	other		IPI00384542.3	D
484	NID2	nidogen 2 (osteonidogen)	Extracellular Space	other		IPI00028908.3
485	NLGN1	neuroligin 1	Plasma Membrane	enzyme		IPI00007236.1
486	NLGN2	neuroligin 2	Plasma Membrane	enzyme		IPI00176424.1
487	NOV	nephroblastoma overexpressed	Extracellular Space	growth factor		IPI00011140.3
488	NPC2	Niemann-Pick disease, type C2	Extracellular Space	other		IPI00301579.3
489	NPDC1	neural proliferation, differentiation and control, 1	Extracellular Space	other		IPI00299699.1
490	NPEPPS	aminopeptidase puromycin sensitive	Cytoplasm	peptidase		IPI00026216.4
491	NPTX1	neuronal pentraxin I	Extracellular Space	other		IPI00220562.3
492	NPTX2	neuronal pentraxin II	Extracellular Space	other		IPI00026946.2
493	NPTXR	neuronal pentraxin receptor	Plasma Membrane	transmembrane receptor		IPI00031289.1	D
494	NPTXR	neuronal pentraxin receptor	Plasma Membrane	transmembrane receptor		IPI00334238.1	D
495	NRCAM	neuronal cell adhesion molecule	Plasma Membrane	other		IPI00333776.4
496	NRN1	neuritin 1	Cytoplasm	other		IPI00470625.2
497	NRP1	neuropilin 1	Plasma Membrane	transmembrane receptor		IPI00165438.2
498	NRP2	neuropilin 2	Plasma Membrane	kinase		IPI00029693.1
499	NRXN1	neurexin 1	Plasma Membrane	transporter		IPI00442299.1	D
500	NRXN1	neurexin 1	Plasma Membrane	transporter		IPI00607648.1	D
501	NRXN2	neurexin 2	Plasma Membrane	transporter		IPI00007921.1
502	NRXN3	neurexin 3	Other	transporter		IPI00216723.1	D
503	NRXN3	neurexin 3	Other	transporter		IPI00216728.1	D
504	NRXN3	neurexin 3	Other	transporter		IPI00441515.1	D
505	NTM	neurotrimin	Plasma Membrane	other		IPI00442294.1
506	NTNG1	netrin G1	Extracellular Space	other		IPI00412988.1
507	NTRK2	neurotrophic tyrosine kinase, receptor, type 2	Plasma Membrane	kinase	cabozantinib, cabozantinib/erlotinib	IPI00003366.1
508	NTRK3	neurotrophic tyrosine kinase, receptor, type 3	Plasma Membrane	kinase		IPI00000824.1
509	NUCB1	nucleobindin 1	Cytoplasm	other		IPI00295542.5
510	OAF	OAF homolog (Drosophila)	Cytoplasm	other		IPI00328703.1
511	OGN	osteoglycin	Extracellular Space	growth factor		IPI00025465.1
512	OLFML3	olfactomedin-like 3	Extracellular Space	other		IPI00024621.3
513	OMD	osteomodulin	Extracellular Space	other		IPI00020990.1
514	OMG	oligodendrocyte myelin glycoprotein	Plasma Membrane	G-protein coupled receptor		IPI00295832.1
515	OPCML	opioid binding protein/cell adhesion molecule-like	Plasma Membrane	transmembrane receptor		IPI00001662.1
516	ORM1	orosomucoid 1	Extracellular Space	other		IPI00022429.3
517	ORM2	orosomucoid 2	Extracellular Space	other		IPI00020091.1
518	P4HB	prolyl 4-hydroxylase, beta polypeptide	Cytoplasm	enzyme		IPI00010796.1
519	PAM	peptidylglycine alpha-amidating monooxygenase	Plasma Membrane	enzyme		IPI00177543.5
520	PAPLN	papilin, proteoglycan-like sulfated glycoprotein	Extracellular Space	other		IPI00294705.1
521	PARK7	parkinson protein 7	Nucleus	enzyme		IPI00298547.3
522	PCDH1	protocadherin 1	Plasma Membrane	other		IPI00000024.1	D
523	PCDH1	protocadherin 1	Plasma Membrane	other		IPI00176458.1	D
524	PCDH10	protocadherin 10	Plasma Membrane	other		IPI00002142.2
525	PCDH17	protocadherin 17	Other	other		IPI00645206.1
526	PCDH7	protocadherin 7	Plasma Membrane	other		IPI00001893.2
527	PCDH8	protocadherin 8	Plasma Membrane	other		IPI00001895.1
528	PCDH9	protocadherin 9	Plasma Membrane	other		IPI00006967.3
529	PCDHAC2	protocadherin alpha subfamily C, 2	Plasma Membrane	other		IPI00001516.1
530	PCDHGC5	protocadherin gamma subfamily C, 5	Cytoplasm	other		IPI00003907.1
531	PCMT1	protein-L-isoaspartate (D-aspartate) O-methyltransferase	Cytoplasm	enzyme		IPI00024989.7	D
532	PCMT1	protein-L-isoaspartate (D-aspartate) O-methyltransferase	Cytoplasm	enzyme		IPI00744630.1	D
533	PCOLCE	procollagen C-endopeptidase enhancer	Extracellular Space	other		IPI00299738.1
534	PCSK1N	proprotein convertase subtilisin/kexin type 1 inhibitor	Extracellular Space	other		IPI00002280.1
535	PEBP1	phosphatidylethanolamine binding protein 1	Cytoplasm	other		IPI00219446.4
536	PEBP4	phosphatidylethanolamine-binding protein 4	Cytoplasm	other		IPI00163563.2
537	PEPD	peptidase D	Cytoplasm	peptidase		IPI00257882.6
538	PFN1	profilin 1	Cytoplasm	other		IPI00216691.4
539	PFN2	profilin 2	Cytoplasm	other		IPI00107555.2
540	PGK1	phosphoglycerate kinase 1	Cytoplasm	kinase		IPI00169383.2
541	PGLYRP2	peptidoglycan recognition protein 2	Plasma Membrane	transmembrane receptor		IPI00163207.1
542	PI16	peptidase inhibitor 16	Extracellular Space	other		IPI00301143.4
543	PIGR	polymeric immunoglobulin receptor	Plasma Membrane	transporter		IPI00004573.1
544	PIK3IP1	phosphoinositide-3-kinase interacting protein 1	Cytoplasm	other		IPI00298388.1
545	PITHD1	PITH (C-terminal proteasome-interacting domain of thioredoxin-like) domain containing 1	Nucleus	other		IPI00015351.1
546	PKM	pyruvate kinase, muscle	Cytoplasm	kinase		IPI00220644.7
547	PLA2G15	phospholipase A2, group XV	Cytoplasm	enzyme		IPI00301459.2
548	PLD3	phospholipase D family, member 3	Cytoplasm	enzyme		IPI00328243.1
549	PLD4	phospholipase D family, member 4	Extracellular Space	enzyme		IPI00060310.4
550	PLEKHB1	pleckstrin homology domain containing, family B (evectins) member 1	Cytoplasm	other		IPI00006009.3
551	PLG	plasminogen	Extracellular Space	peptidase	tenecteplase, PLAT, tranexamic acid, aprotinin, 6-aminocaproic acid, reteplase	IPI00019580.1
552	PLOD1	procollagen-lysine, 2-oxoglutarate 5-dioxygenase 1	Cytoplasm	enzyme		IPI00027192.5
553	PLOD3	procollagen-lysine, 2-oxoglutarate 5-dioxygenase 3	Cytoplasm	enzyme		IPI00030255.1
554	PLTP	phospholipid transfer protein	Extracellular Space	enzyme		IPI00022733.3	D
555	PLTP	phospholipid transfer protein	Extracellular Space	enzyme		IPI00217778.1	D
556	PLTP	phospholipid transfer protein	Extracellular Space	enzyme		IPI00643034.2	D
557	PLXDC2	plexin domain containing 2	Extracellular Space	other		IPI00044369.2
558	PLXNB1	plexin B1	Plasma Membrane	transmembrane receptor		IPI00006644.4
559	PODXL2	podocalyxin-like 2	Plasma Membrane	other		IPI00419595.1
560	POMGNT1	protein O-linked mannose N-acetylglucosaminyltransferase 1 (beta 1,2-)	Cytoplasm	enzyme		IPI00550558.5
561	PON1	paraoxonase 1	Extracellular Space	phosphatase		IPI00218732.2
562	PPIA	peptidylprolyl isomerase A (cyclophilin A)	Cytoplasm	enzyme	N-methyl-4-Ile-cyclosporin	IPI00419585.8
563	PPIB	peptidylprolyl isomerase B (cyclophilin B)	Cytoplasm	enzyme		IPI00646304.3
564	PPIC	peptidylprolyl isomerase C (cyclophilin C)	Cytoplasm	enzyme		IPI00024129.1
565	PRDX1	peroxiredoxin 1	Cytoplasm	enzyme		IPI00000874.1
566	PRDX2	peroxiredoxin 2	Cytoplasm	enzyme		IPI00027350.2
567	PRELP	proline/arginine-rich end leucine-rich repeat protein	Extracellular Space	other		IPI00020987.1
568	PRG4	proteoglycan 4	Extracellular Space	other		IPI00024825.2
569	PRKCSH	protein kinase C substrate 80K-H	Cytoplasm	enzyme		IPI00026154.1
570	PRNP	prion protein	Plasma Membrane	other		IPI00022284.3
571	PROS1	protein S (alpha)	Extracellular Space	other		IPI00294004.1
572	PSAP	prosaposin	Extracellular Space	other		IPI00012503.1
573	PSAT1	phosphoserine aminotransferase 1	Cytoplasm	enzyme		IPI00001734.2
574	PTGDS	prostaglandin D2 synthase 21kDa (brain)	Cytoplasm	enzyme		IPI00013179.1
575	PTK7	protein tyrosine kinase 7	Plasma Membrane	kinase		IPI00168812.1
576	PTN	pleiotrophin	Extracellular Space	growth factor		IPI00412264.1
577	PTPRD	protein tyrosine phosphatase, receptor type, D	Plasma Membrane	phosphatase		IPI00011642.4
578	PTPRF	protein tyrosine phosphatase, receptor type, F	Plasma Membrane	phosphatase		IPI00107831.3	D
579	PTPRF	protein tyrosine phosphatase, receptor type, F	Plasma Membrane	phosphatase		IPI00480183.2	D
580	PTPRG	protein tyrosine phosphatase, receptor type, G	Plasma Membrane	phosphatase		IPI00011651.1
581	PTPRK	protein tyrosine phosphatase, receptor type, K	Plasma Membrane	phosphatase		IPI00015756.1
582	PTPRM	protein tyrosine phosphatase, receptor type, M	Plasma Membrane	phosphatase		IPI00293849.3
583	PTPRN	protein tyrosine phosphatase, receptor type, N	Plasma Membrane	phosphatase		IPI00004440.1
584	PTPRN2	protein tyrosine phosphatase, receptor type, N polypeptide 2	Plasma Membrane	phosphatase		IPI00024289.7
585	PTPRS	protein tyrosine phosphatase, receptor type, S	Plasma Membrane	phosphatase		IPI00289831.4	D
586	PTPRS	protein tyrosine phosphatase, receptor type, S	Plasma Membrane	phosphatase		IPI00743517.1	D
587	PTPRZ1	protein tyrosine phosphatase, receptor-type, Z polypeptide 1	Plasma Membrane	phosphatase		IPI00216283.1	D
588	PTPRZ1	protein tyrosine phosphatase, receptor-type, Z polypeptide 1	Plasma Membrane	phosphatase		IPI00291099.3	D
589	PVALB	parvalbumin	Cytoplasm	other		IPI00219703.2
590	PZP	pregnancy-zone protein	Extracellular Space	other		IPI00025426.1
591	QDPR	quinoid dihydropteridine reductase	Cytoplasm	enzyme		IPI00014439.3
592	QPCT	glutaminyl-peptide cyclotransferase	Cytoplasm	enzyme		IPI00003919.1
593	QSOX1	quiescin Q6 sulfhydryl oxidase 1	Cytoplasm	enzyme		IPI00003590.1
594	QSOX2	quiescin Q6 sulfhydryl oxidase 2	Other	enzyme		IPI00376394.3
595	RARRES2	retinoic acid receptor responder (tazarotene induced) 2	Plasma Membrane	transmembrane receptor		IPI00019176.3
596	RBP3	retinol binding protein 3, interstitial	Extracellular Space	transporter		IPI00022337.1
597	RBP4	retinol binding protein 4, plasma	Extracellular Space	transporter		IPI00022420.3
598	RELN	reelin	Extracellular Space	peptidase		IPI00241562.1
599	RGMA	repulsive guidance molecule family member a	Plasma Membrane	other		IPI00015049.4
600	RGMB	repulsive guidance molecule family member b	Plasma Membrane	other		IPI00456736.3
601	RNASE1	ribonuclease, RNase A family, 1 (pancreatic)	Extracellular Space	enzyme		IPI00014048.1
602	RNASE4	ribonuclease, RNase A family, 4	Extracellular Space	enzyme		IPI00029699.1
603	RNASE6	ribonuclease, RNase A family, k6	Extracellular Space	enzyme		IPI00004114.1
604	RNASET2	ribonuclease T2	Cytoplasm	enzyme		IPI00414896.1
605	ROBO1	roundabout, axon guidance receptor, homolog 1 (Drosophila)	Plasma Membrane	transmembrane receptor		IPI00219798.1
606	ROBO2	roundabout, axon guidance receptor, homolog 2 (Drosophila)	Plasma Membrane	transmembrane receptor		IPI00385980.8
607	RPS27A	ribosomal protein S27a	Cytoplasm	other		IPI00179330.6
608	RTN4R	reticulon 4 receptor	Plasma Membrane	other		IPI00289204.3
609	RTN4RL2	reticulon 4 receptor-like 2	Plasma Membrane	other		IPI00328746.3
610	S100A8	S100 calcium binding protein A8	Cytoplasm	other		IPI00007047.1
611	SAA4	serum amyloid A4, constitutive	Extracellular Space	transporter		IPI00019399.1
612	SCG2	secretogranin II	Extracellular Space	cytokine		IPI00009362.1
613	SCG3	secretogranin III	Extracellular Space	other		IPI00292071.6
614	SCG5	secretogranin V (7B2 protein)	Extracellular Space	other		IPI00008944.2
615	SCRG1	stimulator of chondrogenesis 1	Extracellular Space	other		IPI00026800.1
616	SDCBP	syndecan binding protein (syntenin)	Plasma Membrane	enzyme		IPI00479018.2
617	SDF4	stromal cell derived factor 4	Cytoplasm	other		IPI00009794.1
618	SELENBP1	selenium binding protein 1	Cytoplasm	other		IPI00030385.5	D
619	SELENBP1	selenium binding protein 1	Cytoplasm	other		IPI00305719.7	D
620	SELM	selenoprotein M	Cytoplasm	other		IPI00103471.2
621	SEMA3G	sema domain, immunoglobulin domain (Ig), short basic domain, secreted, (semaphorin) 3G	Cytoplasm	other		IPI00024570.1
622	SEMA4B	sema domain, immunoglobulin domain (Ig), transmembrane domain (TM) and short cytoplasmic domain, (semaphorin) 4B	Plasma Membrane	other		IPI00419724.2
623	SEMA6A	sema domain, transmembrane domain (TM), and cytoplasmic domain, (semaphorin) 6A	Plasma Membrane	transmembrane receptor		IPI00002211.3
624	SEMA6D	sema domain, transmembrane domain (TM), and cytoplasmic domain, (semaphorin) 6D	Plasma Membrane	other		IPI00170551.1
625	SEMA7A	semaphorin 7A, GPI membrane anchor (John Milton Hagen blood group)	Plasma Membrane	transmembrane receptor		IPI00025257.1
626	2018-09-15	15 kDa selenoprotein	Cytoplasm	enzyme		IPI00030877.2
627	SEPP1	selenoprotein P, plasma, 1	Extracellular Space	other		IPI00029061.2
628	SERPINA1	serpin peptidase inhibitor, clade A (alpha-1 antiproteinase, antitrypsin), member 1	Extracellular Space	other		IPI00553177.1
629	SERPINA3	serpin peptidase inhibitor, clade A (alpha-1 antiproteinase, antitrypsin), member 3	Extracellular Space	other		IPI00550991.2
630	SERPINA4	serpin peptidase inhibitor, clade A (alpha-1 antiproteinase, antitrypsin), member 4	Extracellular Space	other		IPI00328609.3
631	SERPINA5	serpin peptidase inhibitor, clade A (alpha-1 antiproteinase, antitrypsin), member 5	Extracellular Space	other		IPI00007221.1
632	SERPINA6	serpin peptidase inhibitor, clade A (alpha-1 antiproteinase, antitrypsin), member 6	Extracellular Space	other		IPI00027482.1
633	SERPINA7	serpin peptidase inhibitor, clade A (alpha-1 antiproteinase, antitrypsin), member 7	Extracellular Space	transporter		IPI00292946.1
634	SERPINB1	serpin peptidase inhibitor, clade B (ovalbumin), member 1	Cytoplasm	other		IPI00027444.1
635	SERPINB6	serpin peptidase inhibitor, clade B (ovalbumin), member 6	Cytoplasm	other		IPI00413451.1
636	SERPINC1	serpin peptidase inhibitor, clade C (antithrombin), member 1	Extracellular Space	enzyme	heparin, enoxaparin, ardeparin, SR-123781A, glucuronyl glucosamine glycan sulfate, fondaparinux, nadroparin	IPI00032179.2	D
637	SERPINC1	serpin peptidase inhibitor, clade C (antithrombin), member 1	Extracellular Space	enzyme	heparin, enoxaparin, ardeparin, SR-123781A, glucuronyl glucosamine glycan sulfate, fondaparinux, nadroparin	IPI00165421.4	D
638	SERPIND1	serpin peptidase inhibitor, clade D (heparin cofactor), member 1	Extracellular Space	other	ardeparin, glucuronyl glucosamine glycan sulfate	IPI00292950.4
639	SERPINE2	serpin peptidase inhibitor, clade E (nexin, plasminogen activator inhibitor type 1), member 2	Extracellular Space	other		IPI00009890.1
640	SERPINF1	serpin peptidase inhibitor, clade F (alpha-2 antiplasmin, pigment epithelium derived factor), member 1	Extracellular Space	other		IPI00006114.4
641	SERPING1	serpin peptidase inhibitor, clade G (C1 inhibitor), member 1	Extracellular Space	other		IPI00291866.5
642	SERPINI1	serpin peptidase inhibitor, clade I (neuroserpin), member 1	Extracellular Space	other		IPI00016150.1
643	SEZ6	seizure related 6 homolog (mouse)	Extracellular Space	other		IPI00154734.2	D
644	SEZ6	seizure related 6 homolog (mouse)	Extracellular Space	other		IPI00514402.1	D
645	SEZ6	seizure related 6 homolog (mouse)	Extracellular Space	other		IPI00748036.1	D
646	SEZ6L	seizure related 6 homolog (mouse)-like	Plasma Membrane	other		IPI00157417.1
647	SEZ6L2	seizure related 6 homolog (mouse)-like 2	Cytoplasm	other		IPI00018276.1
648	SGCE	sarcoglycan, epsilon	Plasma Membrane	other		IPI00414984.2
649	SH3BGRL	SH3 domain binding glutamate-rich protein like	Cytoplasm	other		IPI00025318.1
650	SH3BGRL3	SH3 domain binding glutamate-rich protein like 3	Nucleus	other		IPI00010402.2
651	SHBG	sex hormone-binding globulin	Extracellular Space	other		IPI00023019.1
652	SIAE	sialic acid acetylesterase	Cytoplasm	enzyme		IPI00010949.3
653	SIGLEC14	sialic acid binding Ig-like lectin 14	Plasma Membrane	other		IPI00432525.2
654	SIRPA	signal-regulatory protein alpha	Plasma Membrane	phosphatase		IPI00332887.5
655	SLC3A2	solute carrier family 3 (amino acid transporter heavy chain), member 2	Plasma Membrane	transporter		IPI00027493.1
656	SLC5A5	solute carrier family 5 (sodium/iodide cotransporter), member 5	Plasma Membrane	transporter		IPI00024248.1
657	SLITRK1	SLIT and NTRK-like family, member 1	Plasma Membrane	other		IPI00102543.4
658	SLITRK4	SLIT and NTRK-like family, member 4	Extracellular Space	other		IPI00217146.1
659	SNED1	sushi, nidogen and EGF-like domains 1	Plasma Membrane	other		IPI00152789.2
660	SOD1	superoxide dismutase 1, soluble	Cytoplasm	enzyme		IPI00218733.5
661	SOD2	superoxide dismutase 2, mitochondrial	Cytoplasm	enzyme		IPI00022314.1
662	SOD3	superoxide dismutase 3, extracellular	Extracellular Space	enzyme		IPI00027827.2
663	SORCS1	sortilin-related VPS10 domain containing receptor 1	Plasma Membrane	transporter		IPI00103597.4
664	SORCS3	sortilin-related VPS10 domain containing receptor 3	Nucleus	transporter		IPI00010381.2
665	SORL1	sortilin-related receptor, L(DLR class) A repeats containing	Cytoplasm	transporter		IPI00022608.1
666	SORT1	sortilin 1	Plasma Membrane	G-protein coupled receptor		IPI00217882.3
667	SPARC	secreted protein, acidic, cysteine-rich (osteonectin)	Extracellular Space	other		IPI00014572.1
668	SPARCL1	SPARC-like 1 (hevin)	Extracellular Space	other		IPI00296777.3	D
669	SPARCL1	SPARC-like 1 (hevin)	Extracellular Space	other		IPI00384293.3	D
670	SPINT2	serine peptidase inhibitor, Kunitz type, 2	Extracellular Space	other		IPI00011662.1
671	SPOCK1	sparc/osteonectin, cwcv and kazal-like domains proteoglycan (testican) 1	Extracellular Space	other		IPI00005292.1
672	SPOCK2	sparc/osteonectin, cwcv and kazal-like domains proteoglycan (testican) 2	Extracellular Space	other		IPI00006128.1
673	SPOCK3	sparc/osteonectin, cwcv and kazal-like domains proteoglycan (testican) 3	Extracellular Space	other		IPI00419590.2
674	SPON1	spondin 1, extracellular matrix protein	Extracellular Space	other		IPI00171473.2
675	SPP1	secreted phosphoprotein 1	Extracellular Space	cytokine		IPI00021000.1
676	SRPX	sushi-repeat containing protein, X-linked	Cytoplasm	other		IPI00215899.1
677	ST8SIA5	ST8 alpha-N-acetyl-neuraminide alpha-2,8-sialyltransferase 5	Cytoplasm	enzyme		IPI00289924.3
678	STX12	syntaxin 12	Cytoplasm	other		IPI00329332.1
679	SUSD5	sushi domain containing 5	Other	other		IPI00297224.4
680	TAGLN	transgelin	Cytoplasm	other		IPI00216138.5
681	TAGLN2	transgelin 2	Cytoplasm	other		IPI00550363.2
682	TALDO1	transaldolase 1	Cytoplasm	enzyme		IPI00550488.2
683	TCN2	transcobalamin II	Extracellular Space	transporter		IPI00219465.4	D
684	TCN2	transcobalamin II	Extracellular Space	transporter		IPI00386630.1	D
685	TF	transferrin	Extracellular Space	transporter		IPI00022463.1
686	TGFBI	transforming growth factor, beta-induced, 68kDa	Extracellular Space	other		IPI00018219.1
687	TGFBR3	transforming growth factor, beta receptor III	Plasma Membrane	kinase		IPI00304865.3
688	TGM3	transglutaminase 3	Cytoplasm	enzyme		IPI00300376.3
689	THBS2	thrombospondin 2	Extracellular Space	other		IPI00018769.3
690	THBS4	thrombospondin 4	Extracellular Space	other		IPI00328550.3
691	THY1	Thy-1 cell surface antigen	Plasma Membrane	other		IPI00022892.2
692	TIMP1	TIMP metallopeptidase inhibitor 1	Extracellular Space	cytokine		IPI00032292.1
693	TIMP2	TIMP metallopeptidase inhibitor 2	Extracellular Space	other		IPI00027166.1
694	TIMP4	TIMP metallopeptidase inhibitor 4	Extracellular Space	other		IPI00017745.1
695	TLN1	talin 1	Plasma Membrane	other		IPI00298994.5
696	TMED4	transmembrane emp24 protein transport domain containing 4	Cytoplasm	transporter		IPI00296259.4
697	TMEM132A	transmembrane protein 132A	Cytoplasm	other		IPI00301865.4	D
698	TMEM132A	transmembrane protein 132A	Cytoplasm	other		IPI00383814.1	D
699	TMEM132C	transmembrane protein 132C	Other	other		IPI00166622.7
700	TNR	tenascin R	Plasma Membrane	other		IPI00160552.3
701	TNXB	tenascin XB	Extracellular Space	other		IPI00025276.1	D
702	TNXB	tenascin XB	Extracellular Space	other		IPI00643914.1	D
703	TPP1	tripeptidyl peptidase I	Cytoplasm	peptidase		IPI00298237.7
704	TRHDE	thyrotropin-releasing hormone degrading enzyme	Plasma Membrane	peptidase		IPI00007798.1
705	TTR	transthyretin	Extracellular Space	transporter		IPI00022432.1
706	TUBA1C	tubulin, alpha 1c	Cytoplasm	other	epothilone B, colchicine/probenecid, larotaxel, eribulin, davunetide, vintafolide, milataxel, cevipabulin, gemcitabine/paclitaxel, docetaxel/prednisone, capecitabine/docetaxel, paclitaxel/trastuzumab, cyclophosphamide/prednisone/vincristine, docetaxel/hydrocortisone, cyclophosphamide/docetaxel, gemcitabine/vinorelbine, cyclophosphamide/daunorubicin/imatinib/prednisone/vincristine, cyclophosphamid…	IPI00166768.2
707	TXN	thioredoxin	Cytoplasm	enzyme		IPI00216298.5
708	UNC5C	unc-5 homolog C (C. elegans)	Plasma Membrane	transmembrane receptor		IPI00293757.3
709	VASN	vasorin	Plasma Membrane	other		IPI00395488.2
710	VCAM1	vascular cell adhesion molecule 1	Plasma Membrane	transmembrane receptor		IPI00018136.1
711	VCAN	versican	Extracellular Space	other		IPI00009802.1
712	VGF	VGF nerve growth factor inducible	Extracellular Space	growth factor		IPI00069058.1
713	VLDLR	very low density lipoprotein receptor	Plasma Membrane	transporter		IPI00024273.1
714	VSIG4	V-set and immunoglobulin domain containing 4	Plasma Membrane	other		IPI00027038.1
715	VSTM2A	V-set and transmembrane domain containing 2A	Extracellular Space	other		IPI00290411.3	D
716	VSTM2A	V-set and transmembrane domain containing 2A	Extracellular Space	other		IPI00749009.1	D
717	VSTM2B	V-set and transmembrane domain containing 2B	Other	other		IPI00247243.4
718	VTN	vitronectin	Extracellular Space	other		IPI00298971.1
719	VWF	von Willebrand factor	Extracellular Space	other		IPI00023014.1
720	WFDC2	WAP four-disulfide core domain 2	Extracellular Space	other		IPI00103636.1
721	WFIKKN2	WAP, follistatin/kazal, immunoglobulin, kunitz and netrin domain containing 2	Extracellular Space	other		IPI00152847.3
722	XYLT1	xylosyltransferase I	Cytoplasm	enzyme		IPI00183487.1
723	YWHAB	tyrosine 3-monooxygenase/tryptophan 5-monooxygenase activation protein, beta	Cytoplasm	transcription regulator		IPI00216318.5
724	YWHAE	tyrosine 3-monooxygenase/tryptophan 5-monooxygenase activation protein, epsilon	Cytoplasm	other		IPI00000816.1
725	YWHAG	tyrosine 3-monooxygenase/tryptophan 5-monooxygenase activation protein, gamma	Cytoplasm	other		IPI00220642.6
726	YWHAZ	tyrosine 3-monooxygenase/tryptophan 5-monooxygenase activation protein, zeta	Cytoplasm	enzyme		IPI00021263.3

## Sheet: Overlap (n = 88)
Number	UniProt.ID	Accession	Protein Symbol	Protein Name	Gene Names	Organism	Length
1	o43405	O43405	COCH_HUMAN	Cochlin (COCH-5B2)	COCH COCH5B2 UNQ257/PRO294	Homo sapiens (Human)	550	COCH
2	o75882	O75882	ATRN_HUMAN	Attractin (DPPT-L) (Mahogany homolog)	ATRN KIAA0548 MGCA	Homo sapiens (Human)	1429	ATRN
3	p00450	P00450	CERU_HUMAN	Ceruloplasmin (EC 1.16.3.1) (Ferroxidase)	CP	Homo sapiens (Human)	1065	CERU
4	p00734	P00734	THRB_HUMAN	Prothrombin (EC 3.4.21.5) (Coagulation factor II) [Cleaved into: Activation peptide fragment 1; Activation peptide fragment 2; Thrombin light chain; Thrombin heavy chain]	F2	Homo sapiens (Human)	622	THRB
5	p00736	P00736	C1R_HUMAN	Complement C1r subcomponent (EC 3.4.21.41) (Complement component 1 subcomponent r) [Cleaved into: Complement C1r subcomponent heavy chain; Complement C1r subcomponent light chain]	C1R	Homo sapiens (Human)	705	C1R
6	p00739	P00739	HPTR_HUMAN	Haptoglobin-related protein	HPR	Homo sapiens (Human)	348	HPTR
7	p00742	P00742	FA10_HUMAN	Coagulation factor X (EC 3.4.21.6) (Stuart factor) (Stuart-Prower factor) [Cleaved into: Factor X light chain; Factor X heavy chain; Activated factor Xa heavy chain]	F10	Homo sapiens (Human)	488	FA10
8	p00747	P00747	PLMN_HUMAN	Plasminogen (EC 3.4.21.7) [Cleaved into: Plasmin heavy chain A; Activation peptide; Angiostatin; Plasmin heavy chain A, short form; Plasmin light chain B]	PLG	Homo sapiens (Human)	810	PLMN
9	p00915	P00915	CAH1_HUMAN	Carbonic anhydrase 1 (EC 4.2.1.1) (Carbonate dehydratase I) (Carbonic anhydrase B) (CAB) (Carbonic anhydrase I) (CA-I)	CA1	Homo sapiens (Human)	261	CAH1
10	p01008	P01008	ANT3_HUMAN	Antithrombin-III (ATIII) (Serpin C1)	SERPINC1 AT3 PRO0309	Homo sapiens (Human)	464	ANT3
11	p01009	P01009	A1AT_HUMAN	Alpha-1-antitrypsin (Alpha-1 protease inhibitor) (Alpha-1-antiproteinase) (Serpin A1) [Cleaved into: Short peptide from AAT (SPAAT)]	SERPINA1 AAT PI PRO0684 PRO2209	Homo sapiens (Human)	418	A1AT
12	p01011	P01011	AACT_HUMAN	Alpha-1-antichymotrypsin (ACT) (Cell growth-inhibiting gene 24/25 protein) (Serpin A3) [Cleaved into: Alpha-1-antichymotrypsin His-Pro-less]	SERPINA3 AACT GIG24 GIG25	Homo sapiens (Human)	423	AACT
13	p01023	P01023	A2MG_HUMAN	Alpha-2-macroglobulin (Alpha-2-M) (C3 and PZP-like alpha-2-macroglobulin domain-containing protein 5)	A2M CPAMD5 FWP007	Homo sapiens (Human)	1474	A2MG
14	p01024	P01024	CO3_HUMAN	Complement C3 (C3 and PZP-like alpha-2-macroglobulin domain-containing protein 1) [Cleaved into: Complement C3 beta chain; C3-beta-c (C3bc); Complement C3 alpha chain; C3a anaphylatoxin; Acylation stimulating protein (ASP) (C3adesArg); Complement C3b alpha' chain; Complement C3c alpha' chain fragment 1; Complement C3dg fragment; Complement C3g fragment; Complement C3d fragment; Complement C3f fra…	C3 CPAMD1	Homo sapiens (Human)	1663	CO3
15	p01031	P01031	CO5_HUMAN	Complement C5 (C3 and PZP-like alpha-2-macroglobulin domain-containing protein 4) [Cleaved into: Complement C5 beta chain; Complement C5 alpha chain; C5a anaphylatoxin; Complement C5 alpha' chain]	C5 CPAMD4	Homo sapiens (Human)	1676	CO5
16	p01042	P01042	KNG1_HUMAN	Kininogen-1 (Alpha-2-thiol proteinase inhibitor) (Fitzgerald factor) (High molecular weight kininogen) (HMWK) (Williams-Fitzgerald-Flaujeac factor) [Cleaved into: Kininogen-1 heavy chain; T-kinin (Ile-Ser-Bradykinin); Bradykinin (Kallidin I); Lysyl-bradykinin (Kallidin II); Kininogen-1 light chain; Low molecular weight growth-promoting factor]	KNG1 BDK KNG	Homo sapiens (Human)	644	KNG1
17	p01591	P01591	IGJ_HUMAN	Immunoglobulin J chain (Joining chain of multimeric IgA and IgM)	JCHAIN IGCJ IGJ	Homo sapiens (Human)	159	IGJ
18	p01833	P01833	PIGR_HUMAN	Polymeric immunoglobulin receptor (PIgR) (Poly-Ig receptor) (Hepatocellular carcinoma-associated protein TB6) [Cleaved into: Secretory component]	PIGR	Homo sapiens (Human)	764	PIGR
19	p01871	P01871	IGHM_HUMAN	Immunoglobulin heavy constant mu (Ig mu chain C region) (Ig mu chain C region BOT) (Ig mu chain C region GAL) (Ig mu chain C region OU)	IGHM	Homo sapiens (Human)	453	IGHM
20	p02042	P02042	HBD_HUMAN	Hemoglobin subunit delta (Delta-globin) (Hemoglobin delta chain)	HBD	Homo sapiens (Human)	147	HBD
21	p02647	P02647	APOA1_HUMAN	Apolipoprotein A-I (Apo-AI) (ApoA-I) (Apolipoprotein A1) [Cleaved into: Proapolipoprotein A-I (ProapoA-I); Truncated apolipoprotein A-I (Apolipoprotein A-I(1-242))]	APOA1	Homo sapiens (Human)	267	APOA1
22	p02649	P02649	APOE_HUMAN	Apolipoprotein E (Apo-E)	APOE	Homo sapiens (Human)	317	APOE
23	p02652	P02652	APOA2_HUMAN	Apolipoprotein A-II (Apo-AII) (ApoA-II) (Apolipoprotein A2) [Cleaved into: Proapolipoprotein A-II (ProapoA-II); Truncated apolipoprotein A-II (Apolipoprotein A-II(1-76))]	APOA2	Homo sapiens (Human)	100	APOA2
24	p02671	P02671	FIBA_HUMAN	Fibrinogen alpha chain [Cleaved into: Fibrinopeptide A; Fibrinogen alpha chain]	FGA	Homo sapiens (Human)	866	FIBA
25	p02675	P02675	FIBB_HUMAN	Fibrinogen beta chain [Cleaved into: Fibrinopeptide B; Fibrinogen beta chain]	FGB	Homo sapiens (Human)	491	FIBB
26	p02679	P02679	FIBG_HUMAN	Fibrinogen gamma chain	FGG PRO2061	Homo sapiens (Human)	453	FIBG
27	p02748	P02748	CO9_HUMAN	Complement component C9 [Cleaved into: Complement component C9a; Complement component C9b]	C9	Homo sapiens (Human)	559	CO9
28	p02750	P02750	A2GL_HUMAN	Leucine-rich alpha-2-glycoprotein (LRG)	LRG1 LRG	Homo sapiens (Human)	347	A2GL
29	p02751	P02751	FINC_HUMAN	Fibronectin (FN) (Cold-insoluble globulin) (CIG) [Cleaved into: Anastellin; Ugl-Y1; Ugl-Y2; Ugl-Y3]	FN1 FN	Homo sapiens (Human)	2386	FINC
30	p02760	P02760	AMBP_HUMAN	Protein AMBP [Cleaved into: Alpha-1-microglobulin (Protein HC) (Alpha-1 microglycoprotein) (Complex-forming glycoprotein heterogeneous in charge); Inter-alpha-trypsin inhibitor light chain (ITI-LC) (Bikunin) (EDC1) (HI-30) (Uronic-acid-rich protein); Trypstatin]	AMBP HCP ITIL	Homo sapiens (Human)	352	AMBP
31	p02763	P02763	A1AG1_HUMAN	Alpha-1-acid glycoprotein 1 (AGP 1) (Orosomucoid-1) (OMD 1)	ORM1 AGP1	Homo sapiens (Human)	201	A1AG1
32	p02765	P02765	FETUA_HUMAN	Alpha-2-HS-glycoprotein (Alpha-2-Z-globulin) (Ba-alpha-2-glycoprotein) (Fetuin-A) [Cleaved into: Alpha-2-HS-glycoprotein chain A; Alpha-2-HS-glycoprotein chain B]	AHSG FETUA PRO2743	Homo sapiens (Human)	367	FETUA
33	p02790	P02790	HEMO_HUMAN	Hemopexin (Beta-1B-glycoprotein)	HPX	Homo sapiens (Human)	462	HEMO
34	p03952	P03952	KLKB1_HUMAN	Plasma kallikrein (EC 3.4.21.34) (Fletcher factor) (Kininogenin) (Plasma prekallikrein) (PKK) [Cleaved into: Plasma kallikrein heavy chain; Plasma kallikrein light chain]	KLKB1 KLK3	Homo sapiens (Human)	638	KLKB1
35	p04004	P04004	VTNC_HUMAN	Vitronectin (VN) (S-protein) (Serum-spreading factor) (V75) [Cleaved into: Vitronectin V65 subunit; Vitronectin V10 subunit; Somatomedin-B]	VTN	Homo sapiens (Human)	478	VTNC
36	p04196	P04196	HRG_HUMAN	Histidine-rich glycoprotein (Histidine-proline-rich glycoprotein) (HPRG)	HRG	Homo sapiens (Human)	525	HRG
37	p04217	P04217	A1BG_HUMAN	Alpha-1B-glycoprotein (Alpha-1-B glycoprotein)	A1BG	Homo sapiens (Human)	495	A1BG
38	p04406	P04406	G3P_HUMAN	Glyceraldehyde-3-phosphate dehydrogenase (GAPDH) (EC 1.2.1.12) (Peptidyl-cysteine S-nitrosylase GAPDH) (EC 2.6.99.-)	GAPDH GAPD CDABP0047 OK/SW-cl.12	Homo sapiens (Human)	335	G3P
39	p05090	P05090	APOD_HUMAN	Apolipoprotein D (Apo-D) (ApoD)	APOD	Homo sapiens (Human)	189	APOD
40	p05155	P05155	IC1_HUMAN	Plasma protease C1 inhibitor (C1 Inh) (C1Inh) (C1 esterase inhibitor) (C1-inhibiting factor) (Serpin G1)	SERPING1 C1IN C1NH	Homo sapiens (Human)	500	IC1
41	p05156	P05156	CFAI_HUMAN	Complement factor I (EC 3.4.21.45) (C3B/C4B inactivator) [Cleaved into: Complement factor I heavy chain; Complement factor I light chain]	CFI IF	Homo sapiens (Human)	583	CFAI
42	p05543	P05543	THBG_HUMAN	Thyroxine-binding globulin (Serpin A7) (T4-binding globulin)	SERPINA7 TBG	Homo sapiens (Human)	415	THBG
43	p05546	P05546	HEP2_HUMAN	Heparin cofactor 2 (Heparin cofactor II) (HC-II) (Protease inhibitor leuserpin-2) (HLS2) (Serpin D1)	SERPIND1 HCF2	Homo sapiens (Human)	499	HEP2
44	p01619,p01620,p06311	P01619	KV320_HUMAN	Immunoglobulin kappa variable 3-20 (Ig kappa chain V-III region B6) (Ig kappa chain V-III region GOL) (Ig kappa chain V-III region HAH) (Ig kappa chain V-III region HIC) (Ig kappa chain V-III region IARC/BL41) (Ig kappa chain V-III region NG9) (Ig kappa chain V-III region SIE) (Ig kappa chain V-III region Ti) (Ig kappa chain V-III region WOL)	IGKV3-20	Homo sapiens (Human)	116	KV320
45	p06681	P06681	CO2_HUMAN	Complement C2 (EC 3.4.21.43) (C3/C5 convertase) [Cleaved into: Complement C2b fragment; Complement C2a fragment]	C2	Homo sapiens (Human)	752	CO2
46	p06727	P06727	APOA4_HUMAN	Apolipoprotein A-IV (Apo-AIV) (ApoA-IV) (Apolipoprotein A4)	APOA4	Homo sapiens (Human)	396	APOA4
47	p06733	P06733	ENOA_HUMAN	Alpha-enolase (EC 4.2.1.11) (2-phospho-D-glycerate hydro-lyase) (C-myc promoter-binding protein) (Enolase 1) (MBP-1) (MPB-1) (Non-neural enolase) (NNE) (Phosphopyruvate hydratase) (Plasminogen-binding protein)	ENO1 ENO1L1 MBPB1 MPB1	Homo sapiens (Human)	434	ENOA
48	p07195	P07195	LDHB_HUMAN	L-lactate dehydrogenase B chain (LDH-B) (EC 1.1.1.27) (LDH heart subunit) (LDH-H) (Renal carcinoma antigen NY-REN-46)	LDHB	Homo sapiens (Human)	334	LDHB
49	p07225	P07225	PROS_HUMAN	Vitamin K-dependent protein S	PROS1 PROS	Homo sapiens (Human)	676	PROS
50	p07357	P07357	CO8A_HUMAN	Complement component C8 alpha chain (Complement component 8 subunit alpha)	C8A	Homo sapiens (Human)	584	CO8A
51	p07360	P07360	CO8G_HUMAN	Complement component C8 gamma chain	C8G	Homo sapiens (Human)	202	CO8G
52	p08185	P08185	CBG_HUMAN	Corticosteroid-binding globulin (CBG) (Serpin A6) (Transcortin)	SERPINA6 CBG	Homo sapiens (Human)	405	CBG
53	p08571	P08571	CD14_HUMAN	Monocyte differentiation antigen CD14 (Myeloid cell-specific leucine-rich glycoprotein) (CD antigen CD14) [Cleaved into: Monocyte differentiation antigen CD14, urinary form; Monocyte differentiation antigen CD14, membrane-bound form]	CD14	Homo sapiens (Human)	375	CD14
54	p08603	P08603	CFAH_HUMAN	Complement factor H (H factor 1)	CFH HF HF1 HF2	Homo sapiens (Human)	1231	CFAH
55	p09871	P09871	C1S_HUMAN	Complement C1s subcomponent (EC 3.4.21.42) (C1 esterase) (Complement component 1 subcomponent s) [Cleaved into: Complement C1s subcomponent heavy chain; Complement C1s subcomponent light chain]	C1S	Homo sapiens (Human)	688	C1S
56	p10643	P10643	CO7_HUMAN	Complement component C7	C7	Homo sapiens (Human)	843	CO7
57	p10909	P10909	CLUS_HUMAN	Clusterin (Aging-associated gene 4 protein) (Apolipoprotein J) (Apo-J) (Complement cytolysis inhibitor) (CLI) (Complement-associated protein SP-40,40) (Ku70-binding protein 1) (NA1/NA2) (Testosterone-repressed prostate message 2) (TRPM-2) [Cleaved into: Clusterin beta chain (ApoJalpha) (Complement cytolysis inhibitor a chain); Clusterin alpha chain (ApoJbeta) (Complement cytolysis inhibitor b cha…	CLU APOJ CLI KUB1 AAG4	Homo sapiens (Human)	449	CLUS
58	p13671	P13671	CO6_HUMAN	Complement component C6	C6	Homo sapiens (Human)	934	CO6
59	p19652	P19652	A1AG2_HUMAN	Alpha-1-acid glycoprotein 2 (AGP 2) (Orosomucoid-2) (OMD 2)	ORM2 AGP2	Homo sapiens (Human)	201	A1AG2
60	p19823	P19823	ITIH2_HUMAN	Inter-alpha-trypsin inhibitor heavy chain H2 (ITI heavy chain H2) (ITI-HC2) (Inter-alpha-inhibitor heavy chain 2) (Inter-alpha-trypsin inhibitor complex component II) (Serum-derived hyaluronan-associated protein) (SHAP)	ITIH2 IGHEP2	Homo sapiens (Human)	946	ITIH2
61	p19827	P19827	ITIH1_HUMAN	Inter-alpha-trypsin inhibitor heavy chain H1 (ITI heavy chain H1) (ITI-HC1) (Inter-alpha-inhibitor heavy chain 1) (Inter-alpha-trypsin inhibitor complex component III) (Serum-derived hyaluronan-associated protein) (SHAP)	ITIH1 IGHEP1	Homo sapiens (Human)	911	ITIH1
62	p23142	P23142	FBLN1_HUMAN	Fibulin-1 (FIBL-1)	FBLN1 PP213	Homo sapiens (Human)	703	FBLN1
63	p25311	P25311	ZA2G_HUMAN	Zinc-alpha-2-glycoprotein (Zn-alpha-2-GP) (Zn-alpha-2-glycoprotein)	AZGP1 ZAG ZNGP1	Homo sapiens (Human)	298	ZA2G
64	p27169	P27169	PON1_HUMAN	Serum paraoxonase/arylesterase 1 (PON 1) (EC 3.1.1.2) (EC 3.1.1.81) (EC 3.1.8.1) (Aromatic esterase 1) (A-esterase 1) (K-45) (Serum aryldialkylphosphatase 1)	PON1 PON	Homo sapiens (Human)	355	PON1
65	p29622	P29622	KAIN_HUMAN	Kallistatin (Kallikrein inhibitor) (Peptidase inhibitor 4) (PI-4) (Serpin A4)	SERPINA4 KST PI4	Homo sapiens (Human)	427	KAIN
66	p32119	P32119	PRDX2_HUMAN	Peroxiredoxin-2 (EC 1.11.1.15) (Natural killer cell-enhancing factor B) (NKEF-B) (PRP) (Thiol-specific antioxidant protein) (TSA) (Thioredoxin peroxidase 1) (Thioredoxin-dependent peroxide reductase 1)	PRDX2 NKEFB TDPX1	Homo sapiens (Human)	198	PRDX2
67	p36955	P36955	PEDF_HUMAN	Pigment epithelium-derived factor (PEDF) (Cell proliferation-inducing gene 35 protein) (EPC-1) (Serpin F1)	SERPINF1 PEDF PIG35	Homo sapiens (Human)	418	PEDF
68	p41222	P41222	PTGDS_HUMAN	Prostaglandin-H2 D-isomerase (EC 5.3.99.2) (Beta-trace protein) (Cerebrin-28) (Glutathione-independent PGD synthase) (Lipocalin-type prostaglandin-D synthase) (Prostaglandin-D2 synthase) (PGD2 synthase) (PGDS) (PGDS2)	PTGDS PDS	Homo sapiens (Human)	190	PTGDS
69	p43652	P43652	AFAM_HUMAN	Afamin (Alpha-albumin) (Alpha-Alb)	AFM ALB2 ALBA	Homo sapiens (Human)	599	AFAM
70	p51884	P51884	LUM_HUMAN	Lumican (Keratan sulfate proteoglycan lumican) (KSPG lumican)	LUM LDC SLRR2D	Homo sapiens (Human)	338	LUM
71	p55058	P55058	PLTP_HUMAN	Phospholipid transfer protein (Lipid transfer protein II)	PLTP	Homo sapiens (Human)	493	PLTP
72	p60709	P60709	ACTB_HUMAN	Actin, cytoplasmic 1 (Beta-actin) [Cleaved into: Actin, cytoplasmic 1, N-terminally processed]	ACTB	Homo sapiens (Human)	375	ACTB
73	p68871	P68871	HBB_HUMAN	Hemoglobin subunit beta (Beta-globin) (Hemoglobin beta chain) [Cleaved into: LVV-hemorphin-7; Spinorphin]	HBB	Homo sapiens (Human)	147	HBB
74	p80108	P80108	PHLD_HUMAN	Phosphatidylinositol-glycan-specific phospholipase D (PI-G PLD) (EC 3.1.4.50) (Glycoprotein phospholipase D) (Glycosyl-phosphatidylinositol-specific phospholipase D) (GPI-PLD) (GPI-specific phospholipase D)	GPLD1 PIGPLD1	Homo sapiens (Human)	840	PHLD
75	q04756	Q04756	HGFA_HUMAN	Hepatocyte growth factor activator (HGF activator) (HGFA) (EC 3.4.21.-) [Cleaved into: Hepatocyte growth factor activator short chain; Hepatocyte growth factor activator long chain]	HGFAC	Homo sapiens (Human)	655	HGFA
76	q06033	Q06033	ITIH3_HUMAN	Inter-alpha-trypsin inhibitor heavy chain H3 (ITI heavy chain H3) (ITI-HC3) (Inter-alpha-inhibitor heavy chain 3) (Serum-derived hyaluronan-associated protein) (SHAP)	ITIH3	Homo sapiens (Human)	890	ITIH3
77	q08380	Q08380	LG3BP_HUMAN	Galectin-3-binding protein (Basement membrane autoantigen p105) (Lectin galactoside-binding soluble 3-binding protein) (Mac-2-binding protein) (MAC2BP) (Mac-2 BP) (Tumor-associated antigen 90K)	LGALS3BP M2BP	Homo sapiens (Human)	585	LG3BP
78	q12805	Q12805	FBLN3_HUMAN	EGF-containing fibulin-like extracellular matrix protein 1 (Extracellular protein S1-5) (Fibrillin-like protein) (Fibulin-3) (FIBL-3)	EFEMP1 FBLN3 FBNL	Homo sapiens (Human)	493	FBLN3
79	q14624	Q14624	ITIH4_HUMAN	Inter-alpha-trypsin inhibitor heavy chain H4 (ITI heavy chain H4) (ITI-HC4) (Inter-alpha-inhibitor heavy chain 4) (Inter-alpha-trypsin inhibitor family heavy chain-related protein) (IHRP) (Plasma kallikrein sensitive glycoprotein 120) (Gp120) (PK-120) [Cleaved into: 70 kDa inter-alpha-trypsin inhibitor heavy chain H4; 35 kDa inter-alpha-trypsin inhibitor heavy chain H4]	ITIH4 IHRP ITIHL1 PK120 PRO1851	Homo sapiens (Human)	930	ITIH4
80	q15582	Q15582	BGH3_HUMAN	Transforming growth factor-beta-induced protein ig-h3 (Beta ig-h3) (Kerato-epithelin) (RGD-containing collagen-associated protein) (RGD-CAP)	TGFBI BIGH3	Homo sapiens (Human)	683	BGH3
81	q7z7m0	Q7Z7M0	MEGF8_HUMAN	Multiple epidermal growth factor-like domains protein 8 (Multiple EGF-like domains protein 8) (Epidermal growth factor-like protein 4) (EGF-like protein 4)	MEGF8 C19orf49 EGFL4 KIAA0817	Homo sapiens (Human)	2845	MEGF8
82	q86vb7	Q86VB7	C163A_HUMAN	Scavenger receptor cysteine-rich type 1 protein M130 (Hemoglobin scavenger receptor) (CD antigen CD163) [Cleaved into: Soluble CD163 (sCD163)]	CD163 M130	Homo sapiens (Human)	1156	C163A
83	q96pd5	Q96PD5	PGRP2_HUMAN	N-acetylmuramoyl-L-alanine amidase (EC 3.5.1.28) (Peptidoglycan recognition protein 2) (Peptidoglycan recognition protein long) (PGRP-L)	PGLYRP2 PGLYRPL PGRPL UNQ3103/PRO10102	Homo sapiens (Human)	576	PGRP2
84	q9y6r7	Q9Y6R7	FCGBP_HUMAN	IgGFc-binding protein (Fcgamma-binding protein antigen) (FcgammaBP)	FCGBP	Homo sapiens (Human)	5405	FCGBP
85	b4dlj9	P43251	BTD_HUMAN	Biotinidase (Biotinase) (EC 3.5.1.12)	BTD	Homo sapiens (Human)	543	BTD
86	d6rak8	P02774	VTDB_HUMAN	Vitamin D-binding protein (DBP) (VDB) (Gc protein-derived macrophage activating factor) (Gc-MAF) (GcMAF) (Gc-globulin) (Group-specific component) (Gc) (Vitamin D-binding protein-macrophage activating factor) (DBP-maf)	GC	Homo sapiens (Human)	474	VTDB
87	p02768	P02768	ALBU_HUMAN	Serum albumin	ALB GIG20 GIG42 PRO0903 PRO1708 PRO2044 PRO2619 PRO2675 UNQ696/PRO1341	Homo sapiens (Human)	609	ALBU
88	p06396	P06396	GELS_HUMAN	Gelsolin (AGEL) (Actin-depolymerizing factor) (ADF) (Brevin)	GSN	Homo sapiens (Human)	782	GELS
