# Supplementary material for: Proteome of normal human perilymph and perilymph from people with disabling vertigo
Source: PLoS One. 2019 Jun 11;14(6):e0218292. doi: 10.1371/journal.pone.0218292 (PMC6559673; doi:10.1371/journal.pone.0218292)
Supplement: S4 Table — (XLSX) [file pone.0218292.s008.xlsx]

## Sheet: Mouse (n = 56)
Number	ID	Symbol	Entrez Gene Name	Location	Type(s)	Drug(s)
1	IPI00857197.1	9430007A20Rik	RIKEN cDNA 9430007A20 gene	Other	other
2	IPI00128249.1	AHSG	alpha-2-HS-glycoprotein	Extracellular Space	other
3	IPI00131695.3	ALB	albumin	Extracellular Space	transporter
4	IPI00877236.1	APOA1	apolipoprotein A-I	Extracellular Space	transporter
5	IPI00111315.1	APOA2	apolipoprotein A-II	Extracellular Space	transporter
6	IPI00775913.1	APOA4	apolipoprotein A-IV	Extracellular Space	transporter
7	IPI00314309.3	APOD	apolipoprotein D	Extracellular Space	transporter
8	IPI00323571.1	APOE	apolipoprotein E	Extracellular Space	transporter
9	IPI00125505.2	ARHGAP31	Rho GTPase activating protein 31	Cytoplasm	other
10	IPI00109966.1	B2M	beta-2-microglobulin	Plasma Membrane	transmembrane receptor
11	IPI00113996.7	BLVRB	biliverdin reductase B (flavin reductase (NADPH))	Cytoplasm	enzyme
12	IPI00453543.1	BRAP	BRCA1 associated protein	Cytoplasm	enzyme
13	IPI00759878.2	C3	complement component 3	Extracellular Space	peptidase	IgG
14	IPI00121534.11	CA2	carbonic anhydrase II	Cytoplasm	enzyme	ethoxyzolamide, dichlorphenamide, phentermine/topiramate, brimonidine/brinzolamide, methazolamide, diazoxide, hydrochlorothiazide, acetazolamide, trichloromethiazide, dorzolamide, chlorothiazide, dorzolamide/timolol, brinzolamide, chlorothiazide/reserpine, quinethazone, chlorthalidone, benzthiazide, sulfacetamide, topiramate
15	IPI00221621.2	CDC16	cell division cycle 16	Nucleus	other
16	IPI00831484.1	Ces1b/Ces1c	carboxylesterase 1C	Cytoplasm	other
17	IPI00127596.1	CKM	creatine kinase, muscle	Cytoplasm	kinase
18	IPI00127100.3	COCH	cochlin	Extracellular Space	other
19	IPI00752486.1	CST3	cystatin C	Extracellular Space	other
20	IPI00135420.2	DDX25	DEAD (Asp-Glu-Ala-Asp) box helicase 25	Nucleus	enzyme
21	IPI00759935.1	DDX25	DEAD (Asp-Glu-Ala-Asp) box helicase 25	Nucleus	enzyme
22	IPI00666003.2	DISC1	disrupted in schizophrenia 1	Cytoplasm	other
23	IPI00420789.1	ENPP2	ectonucleotide pyrophosphatase/phosphodiesterase 2	Plasma Membrane	enzyme
24	IPI00845610.1	FETUB	fetuin B	Extracellular Space	other
25	IPI00126184.7	GC	group-specific component (vitamin D binding protein)	Extracellular Space	transporter
26	IPI00553333.2	Hbb-b1	hemoglobin, beta adult major chain	Extracellular Space	transporter
27	IPI00458120.2	HEMGN	hemogen	Nucleus	other
28	IPI00877345.1	HPX	hemopexin	Extracellular Space	transporter
29	IPI00114958.1	KNG1	kininogen 1	Extracellular Space	other
30	IPI00622240.4	Krt2	keratin 2	Cytoplasm	other
31	IPI00347110.2	KRT73	keratin 73	Extracellular Space	other
32	IPI00346834.1	KRT76	keratin 76	Cytoplasm	other
33	IPI00340860.5	LARP7	La ribonucleoprotein domain family, member 7	Other	other
34	IPI00115833.2	MAP6	microtubule-associated protein 6	Cytoplasm	other
35	IPI00223448.1	MATN4	matrilin 4	Extracellular Space	other
36	IPI00606087.3	MED23	mediator complex subunit 23	Nucleus	transcription regulator
37	IPI00137240.3	MPHOSPH9	M-phase phosphoprotein 9	Cytoplasm	other
38	IPI00123223.2	Mug1/Mug2	murinoglobulin 1	Extracellular Space	other
39	IPI00135604.5	PCSK1N	proprotein convertase subtilisin/kexin type 1 inhibitor	Extracellular Space	other
40	IPI00400381.9	PHACTR4	phosphatase and actin regulator 4	Plasma Membrane	other
41	IPI00830752.1	PPEF1	protein phosphatase, EF-hand calcium binding domain 1	Extracellular Space	phosphatase
42	IPI00110280.4	PPIL4	peptidylprolyl isomerase (cyclophilin)-like 4	Nucleus	enzyme
43	IPI00114252.1	PTGDS	prostaglandin D2 synthase 21kDa (brain)	Cytoplasm	enzyme
44	Q61838.2	Pzp	pregnancy zone protein	Extracellular Space	other
45	IPI00458387.5	RASL11A	RAS-like, family 11, member A	Nucleus	other
46	IPI00123059.1	SCG5	secretogranin V (7B2 protein)	Extracellular Space	other
47	IPI00475157.1	SERPINA1	serpin peptidase inhibitor, clade A (alpha-1 antiproteinase, antitrypsin), member 1	Extracellular Space	other
48	IPI00123924.1	SERPINA1	serpin peptidase inhibitor, clade A (alpha-1 antiproteinase, antitrypsin), member 1	Extracellular Space	other
49	IPI00123927.1	SERPINA1	serpin peptidase inhibitor, clade A (alpha-1 antiproteinase, antitrypsin), member 1	Extracellular Space	other
50	IPI00123920.2	SERPINA1	serpin peptidase inhibitor, clade A (alpha-1 antiproteinase, antitrypsin), member 1	Extracellular Space	other
51	IPI00225931.2	SERPINA5	serpin peptidase inhibitor, clade A (alpha-1 antiproteinase, antitrypsin), member 5	Extracellular Space	other
52	IPI00139788.2	TF	transferrin	Extracellular Space	transporter
53	IPI00890892.1	TNRC18	trinucleotide repeat containing 18	Other	other
54	IPI00465597.7	TRAPPC8	trafficking protein particle complex 8	Cytoplasm	transporter
55	IPI00317050.4	Ttc39d	tetratricopeptide repeat domain 39D	Other	other
56	IPI00128739.1	TUBD1	tubulin, delta 1	Cytoplasm	other	epothilone B, colchicine/probenecid, larotaxel, eribulin, davunetide, vintafolide, milataxel, cevipabulin, gemcitabine/paclitaxel, docetaxel/prednisone, capecitabine/docetaxel, paclitaxel/trastuzumab, cyclophosphamide/prednisone/vincristine, docetaxel/hydrocortisone, cyclophosphamide/docetaxel, gemcitabine/vinorelbine, cyclophosphamide/daunorubicin/imatinib/prednisone/vincristine, cyclophosphamid…

## Sheet: Overlap (n = 15)
Number	UniProt.ID	Entry	Entry.name	Protein.names	Gene.names	Organism	Length	PROTEIN
1	o43405	O43405	COCH_HUMAN	Cochlin (COCH-5B2)	COCH COCH5B2 UNQ257/PRO294	Homo sapiens (Human)	550	COCH
13	p00918	P00918	CAH2_HUMAN	Carbonic anhydrase 2 (EC 4.2.1.1) (Carbonate dehydratase II) (Carbonic anhydrase C) (CAC) (Carbonic anhydrase II) (CA-II)	CA2	Homo sapiens (Human)	260	CAH2
15	p01009	P01009	A1AT_HUMAN	Alpha-1-antitrypsin (Alpha-1 protease inhibitor) (Alpha-1-antiproteinase) (Serpin A1) [Cleaved into: Short peptide from AAT (SPAAT)]	SERPINA1 AAT PI PRO0684 PRO2209	Homo sapiens (Human)	418	A1AT
18	p01024	P01024	CO3_HUMAN	Complement C3 (C3 and PZP-like alpha-2-macroglobulin domain-containing protein 1) [Cleaved into: Complement C3 beta chain; C3-beta-c (C3bc); Complement C3 alpha chain; C3a anaphylatoxin; Acylation stimulating protein (ASP) (C3adesArg); Complement C3b alpha' chain; Complement C3c alpha' chain fragment 1; Complement C3dg fragment; Complement C3g fragment; Complement C3d fragment; Complement C3f fra…	C3 CPAMD1	Homo sapiens (Human)	1663	CO3
20	p01042	P01042	KNG1_HUMAN	Kininogen-1 (Alpha-2-thiol proteinase inhibitor) (Fitzgerald factor) (High molecular weight kininogen) (HMWK) (Williams-Fitzgerald-Flaujeac factor) [Cleaved into: Kininogen-1 heavy chain; T-kinin (Ile-Ser-Bradykinin); Bradykinin (Kallidin I); Lysyl-bradykinin (Kallidin II); Kininogen-1 light chain; Low molecular weight growth-promoting factor]	KNG1 BDK KNG	Homo sapiens (Human)	644	KNG1
35	p02647	P02647	APOA1_HUMAN	Apolipoprotein A-I (Apo-AI) (ApoA-I) (Apolipoprotein A1) [Cleaved into: Proapolipoprotein A-I (ProapoA-I); Truncated apolipoprotein A-I (Apolipoprotein A-I(1-242))]	APOA1	Homo sapiens (Human)	267	APOA1
36	p02649	P02649	APOE_HUMAN	Apolipoprotein E (Apo-E)	APOE	Homo sapiens (Human)	317	APOE
37	p02652	P02652	APOA2_HUMAN	Apolipoprotein A-II (Apo-AII) (ApoA-II) (Apolipoprotein A2) [Cleaved into: Proapolipoprotein A-II (ProapoA-II); Truncated apolipoprotein A-II (Apolipoprotein A-II(1-76))]	APOA2	Homo sapiens (Human)	100	APOA2
47	p02765	P02765	FETUA_HUMAN	Alpha-2-HS-glycoprotein (Alpha-2-Z-globulin) (Ba-alpha-2-glycoprotein) (Fetuin-A) [Cleaved into: Alpha-2-HS-glycoprotein chain A; Alpha-2-HS-glycoprotein chain B]	AHSG FETUA PRO2743	Homo sapiens (Human)	367	FETUA
48	p02790	P02790	HEMO_HUMAN	Hemopexin (Beta-1B-glycoprotein)	HPX	Homo sapiens (Human)	462	HEMO
58	p05090	P05090	APOD_HUMAN	Apolipoprotein D (Apo-D) (ApoD)	APOD	Homo sapiens (Human)	189	APOD
67	p06727	P06727	APOA4_HUMAN	Apolipoprotein A-IV (Apo-AIV) (ApoA-IV) (Apolipoprotein A4)	APOA4	Homo sapiens (Human)	396	APOA4
100	p41222	P41222	PTGDS_HUMAN	Prostaglandin-H2 D-isomerase (EC 5.3.99.2) (Beta-trace protein) (Cerebrin-28) (Glutathione-independent PGD synthase) (Lipocalin-type prostaglandin-D synthase) (Prostaglandin-D2 synthase) (PGD2 synthase) (PGDS) (PGDS2)	PTGDS PDS	Homo sapiens (Human)	190	PTGDS
155	d6rak8	P02774	VTDB_HUMAN	Vitamin D-binding protein (DBP) (VDB) (Gc protein-derived macrophage activating factor) (Gc-MAF) (GcMAF) (Gc-globulin) (Group-specific component) (Gc) (Vitamin D-binding protein-macrophage activating factor) (DBP-maf)	GC	Homo sapiens (Human)	474	VTDB
218	p02768	P02768	ALBU_HUMAN	Serum albumin	ALB GIG20 GIG42 PRO0903 PRO1708 PRO2044 PRO2619 PRO2675 UNQ696/PRO1341	Homo sapiens (Human)	609	ALBU
