# Supplementary material for: Proteome of normal human perilymph and perilymph from people with disabling vertigo
Source: PLoS One. 2019 Jun 11;14(6):e0218292. doi: 10.1371/journal.pone.0218292 (PMC6559673; doi:10.1371/journal.pone.0218292)
Supplement: S5 Table — (XLSX) [file pone.0218292.s009.xlsx]

## Sheet: Venn
	Detected	ID	Protein	Species	UniProt.ID	GeneID	Gene Name	msmsedgeR_logFC	DESeq2_logFC
1	msmsedgeR_and_DESeq2	sp|p14625|enpl_human	enpl	human	p14625	7184	HSP90B1	7.545	5.34829
2	msmsedgeR_and_DESeq2	sp|p07339|catd_human	catd	human	p07339	1509	CTSD	6.696	4.69122
3	msmsedgeR_and_DESeq2	sp|p59045|nal11_human	nal11	human	p59045	204801	NLRP11	-7.245	-4.73603
4	msmsedgeR_and_DESeq2	tr|q8izz5|q8izz5_human	q8izz5	human	q8izz5	2161	N/A	-4.638	-3.83753
5	msmsedgeR_and_DESeq2	sp|p13671|co6_human	co6	human	p13671	729	C6	-4.257	-3.67827
6	msmsedgeR_and_DESeq2	tr|q8tay0|q8tay0_human	q8tay0	human	q8tay0	3483	IGFALS	-4.593	-3.80968
7	msmsedgeR_and_DESeq2	sp|p11021|grp78_human	grp78	human	p11021	3309	HSPA5	7.019	4.79791
8	msmsedgeR_and_DESeq2	sp|p37837|taldo_human	taldo	human	p37837	6888	TALDO1	6.291	4.3075
9	msmsedgeR_and_DESeq2	sp|p24855|dnas1_human	dnas1	human	p24855	1773	DNASE1	6.846	4.79559
10	msmsedgeR_and_DESeq2	sp|q14894|crym_human	crym	human	q14894	1428	CRYM	6.088	4.93868
11	msmsedgeR_and_DESeq2	sp|p00739|hptr_human	hptr	human	p00739	3250	HPR	-6.512	-4.12445
12	msmsedgeR_and_DESeq2	sp|p36871|pgm1_human	pgm1	human	p36871	5236	PGM1	8.257	5.44887
13	msmsedgeR_and_DESeq2	sp|p08107|hsp71_human	HSPA8	human	HSPA8		HSPA8	4.216	3.59086
14	msmsedgeR_and_DESeq2	sp|p14618|kpym_human	kpym	human	p14618	5315	PKM	5.47	4.43867
15	msmsedgeR_and_DESeq2	sp|p36222|ch3l1_human	ch3l1	human	p36222	1116	CHI3L1	5.085	4.0658
16	msmsedgeR_and_DESeq2	sp|p07358|co8b_human	co8b	human	p07358	732	C8B	-6.826	-4.27851
17	msmsedgeR_and_DESeq2	tr|b4dvj0|b4dvj0_human	GPI	human	GPI		GPI	5.061	3.85332
18	msmsedgeR_and_DESeq2	sp|p08123|co1a2_human	co1a2	human	p08123	1278	COL1A2	-7.294	-4.59475
19	msmsedgeR_and_DESeq2	sp|p00352|al1a1_human	al1a1	human	p00352	216	ALDH1A1	5.684	4.51155
20	msmsedgeR_and_DESeq2	sp|o94919|endd1_human	endd1	human	o94919	23052	ENDOD1	5.006	3.85052
21	Only_msmsedgeR	sp|p40926|mdhm_human	mdhm	human	p40926	4191	MDH2	6.05	6.05
22	Only_msmsedgeR	uc|p00760|tryp_bovin	tryp	bovin	p00760	615026	N/A	6.104	6.104
23	Only_msmsedgeR	sp|q3sy84|k2c71_human	k2c71	human	q3sy84	780933	KRT71	6.001	6.001
24	Only_msmsedgeR	sp|q9buj0|abhea_human	abhea	human	q9buj0	112802	ABHD14A	5.86	5.86
25	Only_msmsedgeR	tr|b1n7b8|b1n7b8_human	IGK@	human	IGK@	25864	N/A	-6.249	-6.249
26	Only_msmsedgeR	sp|o75636|fcn3_human	fcn3	human	o75636	8547	FCN3	-6.277	-6.277
27	Only_msmsedgeR	sp|p04745|amy1_human	amy1	human	AMY1A		AMY1A	6.188	6.188
28	Only_msmsedgeR	sp|q6yhk3|cd109_human	cd109	human	q6yhk3	135228	CD109	7.868	7.868
29	Only_msmsedgeR	sp|q14520|habp2_human	habp2	human	q14520	3026	HABP2	-6.23	-6.23
30	Only_DESeq2	sp|p06733|enoa_human	enoa	human	p06733	2023	ENO1	NA	3.66641
31	Only_DESeq2	sp|p07355|anxa2_human	anxa2	human	p07355	302	ANXA2	NA	3.3442
32	Only_DESeq2	sp|p08294|sode_human	sode	human	p08294	6649	SOD3	NA	3.3971
33	Only_DESeq2	sp|p08758|anxa5_human	anxa5	human	p08758	308	ANXA5	NA	3.67897
34	Only_DESeq2	sp|p12821|ace_human	ace	human	p12821	1636	ACE	NA	4.34481
35	Only_DESeq2	sp|q06830|prdx1_human	prdx1	human	q06830	5052	PRDX1	NA	3.81482
36	Only_DESeq2	sp|q16651|prss8_human	prss8	human	q16651	5652	PRSS8	NA	4.44599
37	Only_DESeq2	tr|e7ew20|e7ew20_human	e7ew20	human	e7ew20		MYO6	NA	4.35188
38	Only_DESeq2	uc|p08670|vime_human	vime	human	p08670	7431	VIM	NA	4.23762
