# Supplementary material for: Proteome of normal human perilymph and perilymph from people with disabling vertigo
Source: PLoS One. 2019 Jun 11;14(6):e0218292. doi: 10.1371/journal.pone.0218292 (PMC6559673; doi:10.1371/journal.pone.0218292)
Supplement: S6 Table — (XLSX) [file pone.0218292.s010.xlsx]

## Sheet: Table S6 - Spectral counts of a
Protein	VD 1	VD 2	VD 3	NL 1	NL 2	NL 3
r-sp|a0auz9|cb067_human	0	0	0	0	1	0
r-sp|a0mz66|shot1_human	0	0	0	2	0	0
r-sp|a0pjx8|tmm82_human	1	0	0	0	0	0
r-sp|a0pk00|t120b_human	1	0	0	0	0	0
r-sp|a2a3l6|ttc24_human	0	1	0	0	0	0
r-sp|a2rtx5|sytc2_human	0	0	0	0	1	0
r-sp|a2vcl2|cc162_human	0	0	0	0	0	1
r-sp|a5d8v7|cc151_human	0	0	0	0	0	2
r-sp|a6ncf6|ma13p_human	0	2	0	0	0	0
r-sp|a6nck2|tr43b_human	0	0	1	0	0	0
r-sp|a6ncm1|iqcal_human	0	0	0	1	0	0
r-sp|a6nda9|lrit2_human	0	0	1	0	0	0
r-sp|a6ndr6|me3l1_human	0	0	0	0	0	1
r-sp|a6ngd5|zsa5c_human	0	0	2	0	0	0
r-sp|a6nh21|serc4_human	0	0	0	0	1	0
r-sp|a6nk53|zn233_human	0	0	1	0	0	0
r-sp|a6nk89|rasfa_human	0	0	2	0	0	0
r-sp|a6nk97|s22ak_human	0	1	0	0	0	0
r-sp|a6nm45|cld24_human	0	0	0	0	0	1
r-sp|a6nna5|drgx_human	2	0	0	0	0	0
r-sp|a6nnc1|p12ll_human	0	0	0	0	0	3
r-sp|a6pvc2|ttll8_human	0	0	0	0	1	0
r-sp|a7mcy6|tbkb1_human	0	0	0	0	1	0
r-sp|a8k979|eri2_human	0	0	0	3	0	0
r-sp|a8mpv3|yr010_human	0	0	0	0	1	0
r-sp|a8mwa6|f90am_human	0	0	2	0	0	0
r-sp|b2cw77|kilin_human	0	0	6	4	0	0
r-sp|b2rxh4|btbdi_human	0	0	0	0	1	0
r-sp|o00268|taf4_human	4	0	0	1	0	0
r-sp|o14492|sh2b2_human	0	1	0	0	0	0
r-sp|o14519|cdka1_human	0	0	0	0	1	0
r-sp|o14523|c2c2l_human	0	0	0	1	0	0
r-sp|o14531|dpyl4_human	2	0	0	0	0	0
r-sp|o14645|idlc_human	0	0	1	0	0	0
r-sp|o14709|zn197_human	0	0	1	0	0	0
r-sp|o14777|ndc80_human	0	0	0	0	0	1
r-sp|o14929|hat1_human	0	0	2	0	0	0
r-sp|o14981|btaf1_human	3	4	0	3	0	4
r-sp|o15060|zbt39_human	0	1	0	0	0	0
r-sp|o15078|ce290_human	0	0	1	1	1	0
r-sp|o15084|anr28_human	0	0	0	1	0	0
r-sp|o15374|mot5_human	0	0	0	1	0	0
r-sp|o15375|mot6_human	1	0	0	0	0	0
r-sp|o15446|rpa34_human	0	0	0	1	0	0
r-sp|o15530|pdpk1_human	0	0	1	0	0	0
r-sp|o43148|mces_human	0	0	0	2	2	0
r-sp|o43150|asap2_human	0	0	0	4	0	0
r-sp|o43167|zbt24_human	0	0	1	0	0	0
r-sp|o43175|sera_human	0	0	1	0	0	0
r-sp|o43189|phf1_human	0	0	0	0	0	2
r-sp|o43255|siah2_human	0	0	0	0	0	2
r-sp|o43272|prod_human	0	0	0	2	0	0
r-sp|o43424|grid2_human	1	0	0	0	0	0
r-sp|o43432|if4g3_human	0	6	5	0	0	4
r-sp|o43506|ada20_human	0	0	0	0	0	1
r-sp|o43772|mcat_human	0	1	0	0	0	0
r-sp|o60279|susd5_human	0	0	1	0	0	1
r-sp|o60341|kdm1a_human	0	0	0	0	1	0
r-sp|o60391|nmd3b_human	0	0	6	0	5	0
r-sp|o60512|b4gt3_human	0	2	0	0	0	0
r-sp|o60566|bub1b_human	0	0	0	4	0	0
r-sp|o60610|diap1_human	0	0	9	0	0	0
r-sp|o60716|ctnd1_human	0	2	0	0	0	0
r-sp|o60762|dpm1_human	0	0	1	0	0	0
r-sp|o75071|k0494_human	0	0	8	0	1	0
r-sp|o75146|hip1r_human	0	0	0	3	0	0
r-sp|o75154|rfip3_human	0	0	0	1	0	0
r-sp|o75159|socs5_human	0	0	0	0	4	0
r-sp|o75161|nphp4_human	0	0	0	0	1	0
r-sp|o75717|wdhd1_human	9	0	0	0	0	0
r-sp|o75795|udb17_human	0	3	0	3	0	0
r-sp|o75815|bcar3_human	0	0	0	0	0	2
r-sp|o75879|gatb_human	0	0	0	1	0	0
r-sp|o75901|rasf9_human	6	2	5	0	0	1
r-sp|o75952|cabyr_human	3	0	0	0	0	0
r-sp|o76021|rl1d1_human	0	0	1	0	0	0
r-sp|o76027|anxa9_human	1	0	0	0	0	0
r-sp|o76061|stc2_human	0	0	0	1	0	0
r-sp|o94952|fbx21_human	1	0	0	0	0	0
r-sp|o94972|tri37_human	0	0	0	1	0	0
r-sp|o95170|cdrt1_human	0	0	0	1	0	0
r-sp|o95567|cv031_human	0	0	0	0	1	0
r-sp|o95628|cnot4_human	0	0	1	0	0	0
r-sp|o95672|ecel1_human	0	0	0	0	0	1
r-sp|o95793|stau1_human	1	0	0	0	0	0
r-sp|o95900|trub2_human	0	3	0	0	0	0
r-sp|o95977|s1pr4_human	0	0	3	0	0	0
r-sp|o95980|reck_human	0	2	0	0	0	0
r-sp|o96019|acl6a_human	0	3	0	0	0	0
r-sp|p01236|prl_human	0	0	0	0	0	1
r-sp|p01707|lv204_human	0	0	0	2	0	0
r-sp|p01761|hv106_human	1	0	0	0	0	0
r-sp|p02679|fibg_human	0	0	0	5	12	1
r-sp|p02724|glpa_human	0	0	0	2	3	0
r-sp|p04040|cata_human	0	0	0	0	1	0
r-sp|p05062|aldob_human	1	0	0	0	0	0
r-sp|p05093|cp17a_human	0	3	1	2	10	0
r-sp|p05813|crba1_human	0	0	0	0	2	0
r-sp|p06576|atpb_human	0	2	0	0	0	1
r-sp|p06858|lipl_human	1	0	0	0	0	0
r-sp|p08173|acm4_human	0	0	0	0	2	1
r-sp|p08183|mdr1_human	1	0	0	0	0	0
r-sp|p08247|syph_human	0	0	0	0	2	0
r-sp|p08709|fa7_human	1	0	0	0	0	0
r-sp|p08833|ibp1_human	0	0	0	1	0	0
r-sp|p08922|ros_human	0	0	0	0	1	0
r-sp|p09493|tpm1_human	0	0	1	0	0	0
r-sp|p09769|fgr_human	0	0	1	0	0	0
r-sp|p0c0l4|co4a_human	0	0	0	1	0	0
r-sp|p0c221|cn038_human	0	0	1	0	0	0
r-sp|p0c6s8|ligo3_human	0	0	1	0	0	0
r-sp|p10074|zbt48_human	1	0	0	0	0	0
r-sp|p10645|cmga_human	0	0	1	0	0	0
r-sp|p10768|estd_human	0	0	4	0	0	0
r-sp|p10911|mcf2_human	0	0	0	0	1	0
r-sp|p10916|mlrv_human	0	0	1	0	0	0
r-sp|p11172|umps_human	0	0	0	0	1	0
r-sp|p11177|odpb_human	0	0	0	0	1	0
r-sp|p12643|bmp2_human	0	0	1	0	0	0
r-sp|p12757|skil_human	0	0	1	0	0	0
r-sp|p13497|bmp1_human	1	0	0	0	0	0
r-sp|p15018|lif_human	0	0	0	0	0	1
r-sp|p17600|syn1_human	0	0	0	0	1	0
r-sp|p19525|e2ak2_human	0	0	0	0	0	1
r-sp|p20337|rab3b_human	0	0	0	0	2	0
r-sp|p22304|ids_human	0	0	0	0	1	0
r-sp|p22415|usf1_human	0	0	2	0	0	0
r-sp|p22492|h1t_human	0	0	1	0	0	0
r-sp|p23526|sahh_human	0	0	0	0	1	0
r-sp|p24903|cp2f1_human	0	0	1	0	0	0
r-sp|p25445|tnr6_human	0	0	0	3	0	0
r-sp|p26038|moes_human	0	0	0	1	0	8
r-sp|p28074|psb5_human	0	0	1	0	0	0
r-sp|p29401|tkt_human	2	0	0	0	0	0
r-sp|p29536|lmod1_human	0	0	0	0	0	3
r-sp|p30039|pbld_human	1	5	4	8	6	4
r-sp|p30049|atpd_human	0	0	1	0	0	0
r-sp|p30411|bkrb2_human	1	0	5	0	0	0
r-sp|p30711|gstt1_human	0	0	1	0	0	0
r-sp|p31431|sdc4_human	0	0	0	0	0	2
r-sp|p31937|3hidh_human	0	5	3	0	0	0
r-sp|p31948|stip1_human	0	0	3	1	0	0
r-sp|p33993|mcm7_human	0	0	4	0	0	0
r-sp|p34903|gbra3_human	0	1	0	0	0	0
r-sp|p35499|scn4a_human	0	0	0	5	0	0
r-sp|p35503|ud13_human	0	1	1	0	0	0
r-sp|p35716|sox11_human	9	0	1	0	0	0
r-sp|p35900|k1c20_human	0	0	0	0	1	0
r-sp|p39059|cofa1_human	0	6	0	0	0	0
r-sp|p40763|stat3_human	0	0	0	1	0	0
r-sp|p40879|s26a3_human	1	0	0	0	0	0
r-sp|p41587|vipr2_human	0	0	1	0	0	0
r-sp|p42285|sk2l2_human	0	0	0	0	0	4
r-sp|p43007|satt_human	1	0	0	0	0	0
r-sp|p45984|mk09_human	0	0	0	1	0	0
r-sp|p48029|sc6a8_human	0	0	1	0	0	0
r-sp|p48960|cd97_human	1	0	0	0	0	0
r-sp|p49005|dpod2_human	0	0	0	3	1	0
r-sp|p49862|klk7_human	0	1	0	3	0	0
r-sp|p50226|st1a2_human	0	0	0	2	0	0
r-sp|p50416|cpt1a_human	1	0	1	0	0	0
r-sp|p51114|fxr1_human	2	0	0	0	0	0
r-sp|p51512|mmp16_human	0	0	2	0	0	0
r-sp|p51553|idh3g_human	0	0	0	0	1	0
r-sp|p51800|clcka_human	0	0	0	0	0	1
r-sp|p51828|adcy7_human	1	0	0	0	0	0
r-sp|p52732|kif11_human	0	0	0	0	1	0
r-sp|p52757|chio_human	0	0	0	0	1	0
r-sp|p53779|mk10_human	0	0	0	1	0	0
r-sp|p53816|pag16_human	0	0	0	0	0	1
r-sp|p55040|gem_human	0	0	0	0	0	1
r-sp|p55081|mfap1_human	0	1	0	0	0	0
r-sp|p55083|mfap4_human	2	0	0	0	0	0
r-sp|p55210|casp7_human	0	1	0	3	0	0
r-sp|p55318|foxa3_human	0	0	1	0	0	0
r-sp|p56524|hdac4_human	1	0	0	0	0	2
r-sp|p57078|ripk4_human	1	0	0	0	0	0
r-sp|p57679|evc_human	0	1	1	0	0	0
r-sp|p59535|t2r40_human	0	0	6	0	3	5
r-sp|p59544|t2r50_human	0	0	0	2	0	0
r-sp|p61566|enk11_human	0	0	0	0	0	1
r-sp|p61966|ap1s1_human	1	0	0	0	0	0
r-sp|p61970|ntf2_human	0	0	0	1	0	0
r-sp|p62508|err3_human	0	0	0	0	5	0
r-sp|p78362|srpk2_human	0	0	0	0	2	0
r-sp|p78539|srpx_human	0	1	0	0	0	0
r-sp|p80217|in35_human	5	0	0	2	0	0
r-sp|q00536|cdk16_human	0	0	0	1	0	0
r-sp|q01064|pde1b_human	0	0	0	0	1	1
r-sp|q01851|po4f1_human	1	0	3	0	0	0
r-sp|q02094|rhag_human	0	0	0	0	0	1
r-sp|q02224|cenpe_human	0	0	0	0	0	5
r-sp|q03405|upar_human	4	8	2	0	0	2
r-sp|q05d60|ccd67_human	1	0	0	0	0	3
r-sp|q06033|itih3_human	0	0	2	0	0	0
r-sp|q06187|btk_human	0	0	0	0	0	1
r-sp|q06587|ring1_human	3	0	0	0	0	0
r-sp|q06732|zn33b_human	1	0	0	0	0	0
r-sp|q07065|ckap4_human	0	0	1	0	0	0
r-sp|q0vd86|inca1_human	0	0	2	0	0	0
r-sp|q12789|tf3c1_human	0	0	0	0	0	20
r-sp|q12791|kcma1_human	1	0	0	0	0	0
r-sp|q12872|sfswa_human	1	0	0	0	0	0
r-sp|q12879|nmde1_human	0	0	2	0	1	0
r-sp|q12893|tm115_human	0	0	3	0	0	0
r-sp|q12948|foxc1_human	0	0	1	0	0	0
r-sp|q13106|zn154_human	0	0	0	0	1	0
r-sp|q13155|aimp2_human	1	0	0	1	0	0
r-sp|q13217|dnjc3_human	2	2	0	0	0	0
r-sp|q13371|phlp_human	0	0	0	0	1	0
r-sp|q13415|orc1_human	0	1	0	0	1	0
r-sp|q13443|adam9_human	0	0	0	0	1	0
r-sp|q13464|rock1_human	5	0	0	0	0	0
r-sp|q13474|drp2_human	0	0	0	0	6	3
r-sp|q13790|apof_human	1	0	1	0	0	0
r-sp|q13948|casp_human	0	0	2	0	0	0
r-sp|q14244|map7_human	0	0	0	0	2	0
r-sp|q14435|galt3_human	1	0	0	1	0	0
r-sp|q14524|scn5a_human	0	0	0	0	1	0
r-sp|q14554|pdia5_human	0	2	0	0	0	0
r-sp|q14584|zn266_human	0	0	0	0	1	0
r-sp|q14674|espl1_human	0	0	0	0	4	0
r-sp|q14790|casp8_human	0	0	2	0	0	0
r-sp|q147u1|zn846_human	2	4	0	5	2	11
r-sp|q14807|kif22_human	9	11	12	12	15	0
r-sp|q14940|sl9a5_human	0	0	0	1	0	0
r-sp|q14999|cul7_human	0	0	0	2	0	2
r-sp|q15005|spcs2_human	0	0	0	4	2	0
r-sp|q15051|iqcb1_human	2	0	0	0	0	0
r-sp|q15059|brd3_human	0	0	1	0	0	0
r-sp|q15139|kpcd1_human	0	1	0	0	0	0
r-sp|q15233|nono_human	0	0	0	1	0	0
r-sp|q15326|zmy11_human	1	0	0	0	0	0
r-sp|q15365|pcbp1_human	0	0	0	0	0	1
r-sp|q15366|pcbp2_human	0	0	0	2	0	0
r-sp|q15390|mtfr1_human	0	1	0	0	0	0
r-sp|q15406|nr6a1_human	0	0	1	0	0	0
r-sp|q15742|nab2_human	0	0	1	0	0	0
r-sp|q15825|acha6_human	0	0	0	0	2	0
r-sp|q16222|uap1_human	0	0	1	0	0	0
r-sp|q16322|kca10_human	0	0	0	1	0	0
r-sp|q16568|cart_human	0	1	0	0	0	0
r-sp|q29983|mica_human	1	0	0	0	0	0
r-sp|q2kht4|gsg1_human	1	0	0	0	0	0
r-sp|q2vwp7|prtg_human	0	0	1	0	0	0
r-sp|q32nb8|pgps1_human	0	0	1	0	0	0
r-sp|q3c1v9|yk041_human	0	0	0	0	1	0
r-sp|q3lxa3|dhak_human	0	0	1	0	0	0
r-sp|q3min7|rgl3_human	5	0	0	0	0	0
r-sp|q3sy00|t10ip_human	12	19	0	24	20	25
r-sp|q3zct8|kbtbc_human	0	0	0	0	0	1
r-sp|q4g0n8|s9a10_human	0	0	2	0	0	0
r-sp|q4jdl3|ptn20_human	0	0	1	0	0	0
r-sp|q53f39|mppe1_human	0	0	0	0	1	0
r-sp|q53gs9|snut2_human	0	1	0	0	0	0
r-sp|q562r1|actbl_human	0	0	0	0	1	0
r-sp|q56p03|eapp_human	0	0	0	0	0	1
r-sp|q58ff3|enpll_human	0	0	0	1	0	0
r-sp|q5bje1|cr034_human	0	0	0	0	0	1
r-sp|q5bvd1|ttmp_human	0	0	0	0	1	0
r-sp|q5jsl3|doc11_human	0	0	0	1	0	0
r-sp|q5jst6|efhc2_human	1	4	2	8	8	0
r-sp|q5jur7|cm027_human	0	0	1	0	0	0
r-sp|q5mj08|spxn4_human	2	0	0	0	0	0
r-sp|q5srn2|cf010_human	0	0	0	4	0	2
r-sp|q5t2e6|cj076_human	0	0	0	1	0	1
r-sp|q5t655|cc147_human	1	0	0	0	0	0
r-sp|q5t7p8|syt6_human	0	0	0	0	2	0
r-sp|q5tza2|crocc_human	0	4	0	3	8	10
r-sp|q5ue93|pi3r6_human	0	0	0	0	0	1
r-sp|q5vsl9|fa40a_human	1	0	0	0	0	0
r-sp|q5vt98|pra20_human	2	2	1	0	0	0
r-sp|q5vu43|myome_human	14	0	24	0	0	14
r-sp|q5vvj2|mysm1_human	0	0	0	0	0	1
r-sp|q5vwj9|snx30_human	0	0	0	0	0	1
r-sp|q5vwx1|khdr2_human	2	0	0	0	0	0
r-sp|q5vym1|ci131_human	1	0	0	0	0	0
r-sp|q5vz66|jkip3_human	2	4	0	5	3	0
r-sp|q5w0q7|uspl1_human	0	0	0	2	0	0
r-sp|q5xux0|fbx31_human	0	0	1	0	0	0
r-sp|q68cp9|arid2_human	0	0	0	0	0	2
r-sp|q68em7|rhg17_human	0	0	0	0	1	0
r-sp|q6dt37|mrckg_human	1	1	3	9	1	2
r-sp|q6emk4|vasn_human	1	0	0	0	0	0
r-sp|q6icb4|sesq2_human	0	0	1	0	0	0
r-sp|q6nyc1|jmjd6_human	0	0	0	0	2	2
r-sp|q6p1j6|plb1_human	0	1	0	0	0	0
r-sp|q6p1l5|f117b_human	0	1	0	0	0	1
r-sp|q6p1m9|armx5_human	3	0	0	1	0	0
r-sp|q6p2c0|wdr93_human	0	0	0	0	1	0
r-sp|q6p3r8|nek5_human	0	0	0	0	10	0
r-sp|q6p3w7|scyl2_human	0	0	2	0	0	0
r-sp|q6p531|ggt6_human	0	0	12	0	23	30
r-sp|q6p6b1|ch047_human	0	0	0	1	0	0
r-sp|q6phr2|ulk3_human	0	0	1	0	0	0
r-sp|q6pi26|shq1_human	0	0	0	3	0	0
r-sp|q6pi47|kcd18_human	0	0	0	0	1	0
r-sp|q6pi78|tmm65_human	0	0	0	0	3	0
r-sp|q6ste5|smrd3_human	0	0	1	0	0	0
r-sp|q6tdp4|klh17_human	0	0	2	0	0	0
r-sp|q6tdu7|casc1_human	1	0	0	0	0	0
r-sp|q6tgc4|padi6_human	0	0	0	0	1	0
r-sp|q6ux82|ya003_human	0	0	0	1	0	0
r-sp|q6zmz3|syne3_human	0	1	0	0	0	0
r-sp|q6zn04|mex3b_human	4	0	1	0	0	0
r-sp|q6znm6|ce048_human	1	0	0	0	0	0
r-sp|q6znw5|vtc2_human	0	3	0	0	0	0
r-sp|q6zqw0|i23o2_human	0	0	0	0	2	0
r-sp|q6zqy7|yo026_human	0	0	1	0	0	0
r-sp|q6zrk6|ccd73_human	0	0	0	1	0	0
r-sp|q6zsz5|arhgi_human	0	0	0	0	1	0
r-sp|q6zut1|ck057_human	3	0	0	0	0	0
r-sp|q6zwe6|pkhm3_human	0	0	4	0	0	0
r-sp|q71f23|cenpu_human	0	0	0	0	1	0
r-sp|q76g19|pdzd4_human	0	2	4	5	10	3
r-sp|q7kzi7|mark2_human	1	0	0	0	0	0
r-sp|q7l0x0|tril_human	3	1	2	0	0	0
r-sp|q7l1q6|bzw1_human	0	0	0	0	0	5
r-sp|q7l8j4|3bp5l_human	0	0	1	0	0	0
r-sp|q7m4l6|shf_human	0	0	1	0	0	0
r-sp|q7rtp0|nipa1_human	0	0	0	0	0	1
r-sp|q7z3b4|nup54_human	0	1	2	0	0	0
r-sp|q7z3e2|cj118_human	0	0	0	2	0	0
r-sp|q7z5j8|ankar_human	5	0	0	0	0	0
r-sp|q7z5v6|ck066_human	0	1	0	0	0	0
r-sp|q7z698|spre2_human	0	0	0	0	0	1
r-sp|q7z6g3|neca2_human	0	0	1	0	0	0
r-sp|q7z7a1|cntrl_human	0	0	0	0	2	6
r-sp|q7z7b0|flip1_human	0	0	1	0	1	1
r-sp|q86si9|cei_human	0	2	0	0	0	0
r-sp|q86sq7|sdcg8_human	3	1	0	0	0	0
r-sp|q86sr0|slur2_human	0	0	0	0	1	0
r-sp|q86th1|atl2_human	1	0	0	0	0	0
r-sp|q86tw2|adck1_human	0	1	0	0	0	0
r-sp|q86up2|ktn1_human	0	0	0	1	0	0
r-sp|q86vd7|s2542_human	0	1	0	0	0	1
r-sp|q86vd9|pigz_human	0	0	0	0	7	10
r-sp|q86vq3|txnd2_human	0	0	2	0	0	0
r-sp|q86xh1|iqca1_human	0	0	0	0	0	1
r-sp|q86xt4|tri50_human	0	1	0	0	0	0
r-sp|q86yr5|gpsm1_human	0	0	0	1	0	0
r-sp|q8iul8|cilp2_human	0	3	0	0	0	0
r-sp|q8iv33|k0825_human	0	0	3	0	0	0
r-sp|q8iv50|lysm2_human	0	0	0	0	6	0
r-sp|q8iv63|vrk3_human	0	0	0	2	0	0
r-sp|q8ivf7|fmnl3_human	0	0	1	0	0	0
r-sp|q8ivh2|foxp4_human	1	0	0	0	0	0
r-sp|q8ivn3|mstn1_human	0	0	0	0	0	4
r-sp|q8iw19|aplf_human	0	4	0	5	10	6
r-sp|q8iwa0|wdr75_human	2	0	0	0	0	0
r-sp|q8iwt3|cul9_human	16	25	0	0	12	0
r-sp|q8iwz8|sugp1_human	0	0	0	2	0	0
r-sp|q8ixt5|rb12b_human	0	0	0	0	1	0
r-sp|q8iy17|plpl6_human	0	0	0	0	0	1
r-sp|q8iy47|kbtb2_human	0	0	0	0	0	1
r-sp|q8iye1|ccd13_human	0	0	1	0	0	0
r-sp|q8iyr6|teff1_human	0	0	0	1	0	0
r-sp|q8iz52|chss2_human	0	0	2	0	0	0
r-sp|q8izf0|nalcn_human	0	0	8	1	2	0
r-sp|q8n1g2|mtr1_human	7	0	4	0	0	0
r-sp|q8n1g4|lrc47_human	1	0	0	0	0	0
r-sp|q8n2n9|an36b_human	0	0	1	0	0	0
r-sp|q8n319|cf223_human	0	0	0	0	0	2
r-sp|q8n326|cj111_human	0	0	0	0	1	0
r-sp|q8n335|gpd1l_human	0	0	0	1	0	0
r-sp|q8n3s3|phtf2_human	0	0	0	0	6	8
r-sp|q8n4b4|fbx39_human	1	0	0	0	0	0
r-sp|q8n584|tt39c_human	0	0	0	1	0	0
r-sp|q8n587|zn561_human	0	0	0	0	1	0
r-sp|q8n6f8|wbs27_human	1	0	0	0	0	0
r-sp|q8n6h7|arfg2_human	3	0	0	0	0	0
r-sp|q8n7x0|can7l_human	0	0	1	0	0	0
r-sp|q8n8i6|cq055_human	0	3	0	0	0	0
r-sp|q8n8r5|cb069_human	0	1	0	0	0	0
r-sp|q8n907|dand5_human	0	0	0	0	2	6
r-sp|q8n9r8|scai_human	0	0	0	3	0	0
r-sp|q8na56|ttc29_human	1	0	0	0	0	0
r-sp|q8na58|pndc1_human	0	0	0	0	0	2
r-sp|q8naa5|cq076_human	0	0	1	0	0	0
r-sp|q8nbm8|pcyxl_human	3	0	0	0	0	0
r-sp|q8nda2|hmcn2_human	0	0	9	0	0	0
r-sp|q8nec7|gstcd_human	0	0	1	0	0	0
r-sp|q8neq6|ca064_human	0	0	0	0	1	0
r-sp|q8nev4|myo3a_human	0	0	0	0	0	1
r-sp|q8nez5|fbx22_human	0	0	0	0	0	4
r-sp|q8nfh5|nup53_human	0	0	0	0	1	0
r-sp|q8nfz0|fbx18_human	0	0	1	0	0	0
r-sp|q8nga1|or1m1_human	0	0	1	0	0	0
r-sp|q8nga8|o4f17_human	0	0	1	0	0	0
r-sp|q8ngf3|o51d1_human	0	0	0	2	0	0
r-sp|q8ngj1|or4d6_human	0	0	0	1	0	0
r-sp|q8nh01|o2t11_human	0	0	0	0	0	2
r-sp|q8nh05|or4q3_human	1	0	0	0	0	0
r-sp|q8nhc7|o14cz_human	0	0	0	1	0	0
r-sp|q8nhs4|cb063_human	0	1	0	1	0	1
r-sp|q8nhx9|tpc2_human	1	0	0	0	0	0
r-sp|q8tap6|cep76_human	0	0	1	0	0	0
r-sp|q8tb36|gdap1_human	0	0	4	0	0	0
r-sp|q8tb45|dptor_human	0	0	0	1	0	0
r-sp|q8tbj5|fezf2_human	0	2	0	0	0	0
r-sp|q8tc44|poc1b_human	0	2	0	0	0	0
r-sp|q8tc56|fa71b_human	0	0	0	2	0	0
r-sp|q8tcg1|cip2a_human	0	0	0	3	0	0
r-sp|q8tct7|psl1_human	0	0	0	0	1	0
r-sp|q8tcu5|nmd3a_human	0	0	1	0	0	0
r-sp|q8tdd1|ddx54_human	1	0	0	0	0	0
r-sp|q8tdq7|gnpi2_human	0	0	0	0	0	1
r-sp|q8tdw7|fat3_human	0	0	0	0	3	7
r-sp|q8te23|ts1r2_human	0	0	1	0	0	0
r-sp|q8te57|ats16_human	1	0	0	0	0	0
r-sp|q8wtu2|srb4d_human	1	0	0	0	0	0
r-sp|q8wtw4|nprl2_human	0	0	0	0	2	0
r-sp|q8wu17|rn139_human	0	0	0	0	0	2
r-sp|q8wv22|nse1_human	0	1	0	0	1	0
r-sp|q8wvm0|tfb1m_human	1	0	0	0	0	0
r-sp|q8wwb7|ncug1_human	0	0	0	0	1	0
r-sp|q8wwy8|liph_human	0	0	1	0	0	0
r-sp|q8wxh4|asb11_human	0	0	0	0	0	2
r-sp|q8wxq3|cn183_human	0	0	0	0	0	1
r-sp|q8wyk0|aco12_human	0	0	0	0	3	0
r-sp|q8wz55|bsnd_human	0	0	0	1	0	0
r-sp|q92575|ubxn4_human	0	0	0	0	0	1
r-sp|q92736|ryr2_human	0	0	0	0	0	1
r-sp|q92759|tf2h4_human	0	0	1	0	0	0
r-sp|q92839|has1_human	0	0	0	0	0	3
r-sp|q92854|sem4d_human	0	0	6	0	0	0
r-sp|q92878|rad50_human	0	0	0	0	1	0
r-sp|q92949|foxj1_human	0	0	2	0	0	0
r-sp|q93034|cul5_human	1	0	0	0	0	0
r-sp|q969x6|cir1a_human	1	0	0	0	0	0
r-sp|q96a19|c102a_human	0	1	0	0	0	0
r-sp|q96b26|exos8_human	0	3	0	0	0	0
r-sp|q96c92|sdcg3_human	0	0	0	0	0	2
r-sp|q96cs2|haus1_human	0	1	0	0	0	0
r-sp|q96cx6|lrc58_human	0	0	0	1	0	1
r-sp|q96dm1|pgbd4_human	0	0	0	0	1	0
r-sp|q96g04|fa86a_human	0	1	0	0	0	0
r-sp|q96g42|kld7b_human	1	0	0	0	0	0
r-sp|q96g91|p2y11_human	0	0	1	0	0	0
r-sp|q96gq7|ddx27_human	0	0	0	0	1	0
r-sp|q96he7|ero1a_human	1	0	0	0	0	0
r-sp|q96i24|fubp3_human	0	0	0	0	0	1
r-sp|q96ir2|zn845_human	0	0	0	6	0	0
r-sp|q96iu4|abheb_human	0	1	0	0	0	0
r-sp|q96j66|abccb_human	3	0	0	2	0	4
r-sp|q96jb8|mpp4_human	0	0	1	0	0	0
r-sp|q96jg6|cc132_human	0	0	0	0	1	0
r-sp|q96jp0|fem1c_human	0	0	0	0	1	0
r-sp|q96jy6|pdli2_human	0	0	0	0	0	1
r-sp|q96kk3|kcns1_human	2	3	0	5	0	0
r-sp|q96m29|tekt5_human	0	0	0	2	0	0
r-sp|q96m89|cc138_human	4	4	5	3	3	4
r-sp|q96m94|klh15_human	0	0	0	0	0	2
r-sp|q96mp5|zswm3_human	0	3	0	0	0	0
r-sp|q96ms0|robo3_human	0	0	0	0	0	1
r-sp|q96my7|f161b_human	0	0	0	0	0	2
r-sp|q96nd8|zn583_human	0	0	0	2	0	3
r-sp|q96nr3|pthd1_human	0	2	0	0	0	0
r-sp|q96nw4|anr27_human	0	0	0	1	0	0
r-sp|q96nz1|foxn4_human	1	0	0	1	0	0
r-sp|q96p66|gp101_human	0	1	0	0	0	0
r-sp|q96pv7|f193b_human	0	13	0	14	15	0
r-sp|q96py5|fmnl2_human	0	0	0	0	0	1
r-sp|q96qa5|gsdma_human	0	0	0	0	0	1
r-sp|q96qe2|myct_human	0	0	0	0	2	0
r-sp|q96qh2|pram_human	1	2	0	0	0	3
r-sp|q96r27|or2m4_human	0	0	0	1	0	0
r-sp|q96t60|pnkp_human	0	0	0	0	1	0
r-sp|q99457|np1l3_human	0	0	1	0	0	0
r-sp|q99467|cd180_human	0	0	0	3	0	0
r-sp|q99501|ga2l1_human	2	0	5	0	0	0
r-sp|q99592|zn238_human	3	0	6	0	0	0
r-sp|q99811|prrx2_human	1	0	0	0	0	0
r-sp|q99928|gbrg3_human	0	2	0	0	0	0
r-sp|q9bq52|rnz2_human	0	0	1	0	0	0
r-sp|q9br11|zswm1_human	1	0	0	0	0	0
r-sp|q9brp4|paaf1_human	0	0	0	0	0	5
r-sp|q9brr3|ci125_human	0	1	0	0	0	0
r-sp|q9bsg1|znf2_human	0	0	0	0	1	0
r-sp|q9bsj5|cq080_human	0	0	1	0	0	0
r-sp|q9bte3|mcmbp_human	1	2	0	0	0	0
r-sp|q9btw9|tbcd_human	0	0	0	0	0	1
r-sp|q9bug6|zsa5a_human	1	0	0	0	0	0
r-sp|q9bva6|ficd_human	0	6	0	1	1	1
r-sp|q9bvg3|tri62_human	0	0	2	0	0	0
r-sp|q9bvi4|noc4l_human	0	0	0	0	1	0
r-sp|q9bvl4|selo_human	0	0	7	41	0	0
r-sp|q9bvs4|riok2_human	0	0	0	0	0	1
r-sp|q9bw27|nup85_human	0	0	2	0	1	0
r-sp|q9bwt3|papog_human	0	0	0	0	0	1
r-sp|q9bwu1|cdk19_human	0	0	2	0	0	0
r-sp|q9bx51|ggtl1_human	0	0	0	0	1	0
r-sp|q9bxk1|klf16_human	0	0	0	0	0	3
r-sp|q9bxt8|rnf17_human	0	0	0	5	0	0
r-sp|q9by11|pacn1_human	0	1	0	1	0	0
r-sp|q9by49|pecr_human	0	0	0	1	0	0
r-sp|q9bzv3|impg2_human	0	0	0	0	0	1
r-sp|q9bzz5|api5_human	0	1	0	0	0	0
r-sp|q9gzr2|rexo4_human	0	0	1	0	1	0
r-sp|q9gzr7|ddx24_human	0	0	0	0	2	0
r-sp|q9gzy6|ntal_human	0	1	0	0	0	0
r-sp|q9h015|s22a4_human	1	0	0	0	0	0
r-sp|q9h074|paip1_human	1	0	0	0	0	0
r-sp|q9h0e2|tolip_human	0	0	0	1	0	0
r-sp|q9h0h3|enc2_human	0	0	0	0	0	15
r-sp|q9h1k4|ghc2_human	0	0	5	0	0	1
r-sp|q9h251|cad23_human	0	0	3	0	0	0
r-sp|q9h2f3|3bhs7_human	0	1	3	0	0	0
r-sp|q9h2g9|go45_human	0	0	0	0	0	1
r-sp|q9h2u1|dhx36_human	0	0	0	1	0	0
r-sp|q9h307|pinin_human	2	1	1	0	0	0
r-sp|q9h4e5|rhoj_human	0	0	0	0	0	1
r-sp|q9h4l5|osbl3_human	0	0	0	2	0	0
r-sp|q9h4l7|smrcd_human	0	0	1	0	0	0
r-sp|q9h5i1|suv92_human	0	0	0	0	0	1
r-sp|q9h5y7|slik6_human	0	0	3	0	0	0
r-sp|q9h6s1|azi2_human	0	0	1	0	0	0
r-sp|q9h7z3|cn102_human	2	0	4	0	0	0
r-sp|q9h7z6|myst1_human	0	0	1	0	0	0
r-sp|q9ha72|cahm2_human	0	0	1	0	0	0
r-sp|q9hav7|grpe1_human	0	0	0	0	0	1
r-sp|q9hbh7|bex1_human	0	0	0	2	0	0
r-sp|q9hbj7|ubp29_human	0	0	5	0	0	0
r-sp|q9hbq8|gga2b_human	0	0	1	1	3	1
r-sp|q9hc44|gpbl1_human	0	0	0	0	0	1
r-sp|q9hci6|k1586_human	0	0	1	0	0	0
r-sp|q9hcm4|e41l5_human	3	0	7	0	0	0
r-sp|q9hcu9|brms1_human	1	0	0	0	0	0
r-sp|q9hdb9|gak8_human	0	0	0	0	1	0
r-sp|q9np86|cabp5_human	0	0	0	0	0	1
r-sp|q9npc6|myoz2_human	0	2	0	0	0	0
r-sp|q9nq32|ck016_human	0	2	0	0	0	0
r-sp|q9nqc7|cyld_human	5	0	0	0	0	0
r-sp|q9nqr1|setd8_human	0	2	0	0	0	0
r-sp|q9nqs1|aven_human	0	0	0	1	0	0
r-sp|q9nqs7|ince_human	0	0	0	0	0	1
r-sp|q9nqt8|ki13b_human	0	0	0	1	0	0
r-sp|q9nqw7|xpp1_human	0	0	4	0	0	0
r-sp|q9nr63|cp26b_human	0	0	2	0	1	0
r-sp|q9nra1|pdgfc_human	0	0	0	0	1	0
r-sp|q9nrh1|cg036_human	0	0	1	0	0	0
r-sp|q9nrr3|c42s2_human	0	1	0	0	0	0
r-sp|q9nrr6|inp5e_human	0	0	1	0	0	0
r-sp|q9ns93|tm7s3_human	0	7	0	0	2	1
r-sp|q9nse4|syim_human	1	0	0	0	0	0
r-sp|q9nsg2|ca112_human	0	0	0	1	0	0
r-sp|q9nt62|atg3_human	1	0	0	0	0	0
r-sp|q9nu02|ankr5_human	0	0	0	1	0	0
r-sp|q9nuq3|txlng_human	0	0	2	2	0	0
r-sp|q9nv92|nfip2_human	0	0	3	0	0	0
r-sp|q9nvp4|ct012_human	2	0	0	0	0	0
r-sp|q9nw82|wdr70_human	0	0	0	0	3	0
r-sp|q9nwu1|oxsm_human	0	0	0	0	0	1
r-sp|q9nx94|opa1l_human	2	0	0	0	0	0
r-sp|q9nxg0|cntln_human	0	0	0	0	0	2
r-sp|q9nxg2|thum1_human	0	0	3	0	0	0
r-sp|q9ny46|scn3a_human	0	0	0	0	0	6
r-sp|q9nyw8|rbak_human	0	0	0	0	7	0
r-sp|q9nyy3|plk2_human	0	2	1	4	8	5
r-sp|q9nzh6|il37_human	0	1	0	0	0	0
r-sp|q9nzj6|coq3_human	0	0	3	0	0	0
r-sp|q9nzn8|cnot2_human	0	0	0	0	0	1
r-sp|q9nzq0|djc27_human	1	0	0	0	0	0
r-sp|q9p013|cwc15_human	0	0	2	2	0	0
r-sp|q9p0v3|sh3b4_human	0	0	0	1	0	0
r-sp|q9p0v9|sep10_human	0	0	0	3	0	1
r-sp|q9p1z0|zbtb4_human	0	0	0	8	9	0
r-sp|q9p2i0|cpsf2_human	1	0	0	0	0	0
r-sp|q9p2j5|sylc_human	0	0	0	0	0	1
r-sp|q9p2m7|cing_human	3	0	0	0	0	0
r-sp|q9p2y5|uvrag_human	0	0	0	0	0	1
r-sp|q9ubf2|copg2_human	0	0	0	0	0	1
r-sp|q9ubp0|spast_human	0	0	0	1	0	0
r-sp|q9ubr1|bup1_human	0	0	0	0	1	0
r-sp|q9ubu9|nxf1_human	0	0	0	0	1	0
r-sp|q9udy4|dnjb4_human	0	1	0	0	0	0
r-sp|q9uf02|ccg5_human	0	0	0	2	0	0
r-sp|q9ufp1|f198a_human	0	0	0	4	0	0
r-sp|q9uh65|swp70_human	1	0	0	0	0	2
r-sp|q9uhb9|srp68_human	0	0	0	1	0	0
r-sp|q9uhl0|ddx25_human	1	0	0	0	0	0
r-sp|q9ui36|dach1_human	4	0	0	0	0	0
r-sp|q9uif3|tekt2_human	0	0	0	0	0	1
r-sp|q9ujf2|ngap_human	0	0	0	7	0	0
r-sp|q9ujn7|zn391_human	0	1	0	0	0	0
r-sp|q9ujq1|ct103_human	0	0	0	1	0	0
r-sp|q9ujx0|osgi1_human	0	0	0	0	2	5
r-sp|q9ukl0|rcor1_human	0	0	0	0	0	2
r-sp|q9ukm7|ma1b1_human	0	0	0	0	5	4
r-sp|q9ukn7|myo15_human	1	0	0	0	0	0
r-sp|q9ul46|psme2_human	0	0	0	1	0	3
r-sp|q9ul54|taok2_human	0	1	0	0	0	2
r-sp|q9ul63|mkln1_human	0	0	0	0	1	0
r-sp|q9ule4|f184b_human	2	0	2	0	0	0
r-sp|q9ums4|prp19_human	0	0	0	0	0	1
r-sp|q9un66|pcdb8_human	0	0	8	0	0	0
r-sp|q9une0|edar_human	0	1	0	0	0	0
r-sp|q9upp2|iqec3_human	0	0	1	0	0	0
r-sp|q9upw6|satb2_human	0	0	0	0	1	1
r-sp|q9upy5|xct_human	0	0	9	0	0	0
r-sp|q9uql6|hdac5_human	0	0	1	0	0	0
r-sp|q9uqr1|zn148_human	0	0	0	36	0	13
r-sp|q9y217|mtmr6_human	0	2	0	1	0	0
r-sp|q9y266|nudc_human	0	0	0	1	0	0
r-sp|q9y2c5|s17a4_human	0	0	0	0	0	1
r-sp|q9y2e5|ma2b2_human	1	0	0	0	0	0
r-sp|q9y2g0|efr3b_human	0	0	2	0	0	0
r-sp|q9y2s0|rpac2_human	1	0	0	0	0	0
r-sp|q9y2z4|syym_human	0	0	1	0	0	3
r-sp|q9y466|nr2e1_human	0	5	0	0	0	0
r-sp|q9y468|lmbl1_human	0	0	1	0	0	0
r-sp|q9y4w6|afg32_human	3	0	0	1	0	0
r-sp|q9y5g9|pcdg4_human	0	0	0	3	1	0
r-sp|q9y5p6|gmppb_human	0	1	0	0	0	0
r-sp|q9y5y3|gpr45_human	0	1	0	0	0	0
r-sp|q9y5y7|lyve1_human	0	0	1	0	0	0
r-sp|q9y625|gpc6_human	0	0	0	0	4	0
r-sp|q9y6a5|tacc3_human	0	0	3	0	0	0
r-sp|q9y6g9|dc1l1_human	0	0	1	0	0	1
r-sp|q9y6v7|ddx49_human	0	2	0	0	0	0
r-sp|q9y6w6|dus10_human	1	0	0	0	0	0
r-tr|a0a5b5|a0a5b5_human	0	4	0	2	0	0
r-tr|a1l471|a1l471_human	0	1	0	0	0	0
r-tr|a4d222|a4d222_human	0	3	4	0	0	0
r-tr|a4k467|a4k467_human	0	0	1	0	0	0
r-tr|a5cvc8|a5cvc8_human	0	0	0	0	2	0
r-tr|a5plk9|a5plk9_human	1	0	0	0	0	0
r-tr|a6njj0|a6njj0_human	0	0	2	0	0	0
r-tr|a8k1i1|a8k1i1_human	3	0	3	0	0	0
r-tr|a8k4n6|a8k4n6_human	1	0	0	0	0	0
r-tr|a8k549|a8k549_human	0	1	0	0	0	0
r-tr|b1ap13|b1ap13_human	0	0	0	0	0	1
r-tr|b1nsn6|b1nsn6_human	0	0	1	0	0	0
r-tr|b2r5v9|b2r5v9_human	0	0	0	0	0	5
r-tr|b2r8d2|b2r8d2_human	0	0	0	0	0	1
r-tr|b2rbj0|b2rbj0_human	2	0	3	0	2	0
r-tr|b2rxj5|b2rxj5_human	0	0	0	1	0	0
r-tr|b3cj71|b3cj71_human	0	0	0	1	0	0
r-tr|b3kmq2|b3kmq2_human	0	0	0	0	1	0
r-tr|b3knr7|b3knr7_human	0	0	0	2	1	0
r-tr|b3ks28|b3ks28_human	0	0	1	0	0	0
r-tr|b3ks82|b3ks82_human	0	0	2	0	0	0
r-tr|b3ksc3|b3ksc3_human	0	1	0	0	0	0
r-tr|b3ksp9|b3ksp9_human	0	8	3	0	0	9
r-tr|b3kup2|b3kup2_human	0	0	0	1	0	0
r-tr|b3kux5|b3kux5_human	0	0	0	0	2	0
r-tr|b3kw11|b3kw11_human	0	0	0	1	0	0
r-tr|b3kw71|b3kw71_human	0	0	1	0	0	0
r-tr|b3kwh4|b3kwh4_human	0	0	0	1	0	0
r-tr|b3ky63|b3ky63_human	0	2	0	0	0	0
r-tr|b4ddk5|b4ddk5_human	0	0	0	0	0	1
r-tr|b4ddw8|b4ddw8_human	1	0	0	0	0	0
r-tr|b4df33|b4df33_human	0	1	0	0	0	0
r-tr|b4dgu8|b4dgu8_human	0	0	0	1	0	0
r-tr|b4dhq9|b4dhq9_human	0	0	1	0	0	0
r-tr|b4dks3|b4dks3_human	2	2	2	0	0	0
r-tr|b4dkz6|b4dkz6_human	1	0	0	0	0	0
r-tr|b4dpj3|b4dpj3_human	0	0	0	1	0	0
r-tr|b4drj0|b4drj0_human	0	0	1	1	0	0
r-tr|b4dsk0|b4dsk0_human	2	0	0	0	0	0
r-tr|b4dxw8|b4dxw8_human	1	0	0	0	0	0
r-tr|b4dyh4|b4dyh4_human	0	2	0	0	0	2
r-tr|b4dz30|b4dz30_human	2	0	2	0	2	0
r-tr|b4dz48|b4dz48_human	0	0	2	0	0	0
r-tr|b4dza5|b4dza5_human	0	0	0	0	3	0
r-tr|b4e2k1|b4e2k1_human	0	3	0	0	0	0
r-tr|b4e2u4|b4e2u4_human	0	0	3	0	0	0
r-tr|b4e324|b4e324_human	0	0	0	0	2	0
r-tr|b7z1z1|b7z1z1_human	0	0	0	0	0	1
r-tr|b7z3p2|b7z3p2_human	1	0	0	1	0	0
r-tr|b7z3z2|b7z3z2_human	0	0	1	0	0	0
r-tr|b7z585|b7z585_human	1	0	0	0	0	0
r-tr|b7z596|b7z596_human	0	2	0	0	0	0
r-tr|b7z6f7|b7z6f7_human	0	0	0	0	5	0
r-tr|b7z6r6|b7z6r6_human	0	0	0	0	0	1
r-tr|b7z879|b7z879_human	0	0	0	0	3	0
r-tr|b7zky3|b7zky3_human	0	0	0	0	1	0
r-tr|b7zlt5|b7zlt5_human	0	0	2	0	3	0
r-tr|b7zml1|b7zml1_human	0	10	0	16	0	0
r-tr|c4b7q4|c4b7q4_human	0	0	0	2	0	0
r-tr|c9jlz4|c9jlz4_human	0	0	0	2	0	0
r-tr|c9jva3|c9jva3_human	0	1	0	0	0	0
r-tr|c9jxw0|c9jxw0_human	0	0	0	2	0	0
r-tr|d3dvq5|d3dvq5_human	0	0	0	1	0	0
r-tr|d3dw67|d3dw67_human	0	0	0	0	0	1
r-tr|d6rjb0|d6rjb0_human	0	0	5	3	3	3
r-tr|e1p630|e1p630_human	0	0	1	0	0	0
r-tr|e5rgb1|e5rgb1_human	0	0	1	0	0	0
r-tr|e5rh98|e5rh98_human	0	0	2	0	0	0
r-tr|e7eqp2|e7eqp2_human	0	0	1	0	0	0
r-tr|e7er29|e7er29_human	0	0	0	0	0	1
r-tr|e7eta7|e7eta7_human	0	0	0	2	3	1
r-tr|e7etk1|e7etk1_human	0	5	0	0	0	0
r-tr|e7eue2|e7eue2_human	0	0	0	1	0	0
r-tr|e9pcg7|e9pcg7_human	3	0	0	0	0	0
r-tr|e9pes1|e9pes1_human	0	0	0	0	0	2
r-tr|e9pha7|e9pha7_human	0	0	0	0	5	2
r-tr|e9pih3|e9pih3_human	1	0	3	0	0	0
r-tr|e9pkf9|e9pkf9_human	0	0	0	0	0	1
r-tr|e9pnw5|e9pnw5_human	1	0	0	0	0	0
r-tr|e9prm4|e9prm4_human	0	0	0	1	0	0
r-tr|f4mhi1|f4mhi1_human	0	0	0	0	0	1
r-tr|f5gwf3|f5gwf3_human	0	0	0	0	0	2
r-tr|f5gx53|f5gx53_human	2	0	0	0	0	0
r-tr|f5gxk0|f5gxk0_human	0	0	0	0	0	1
r-tr|f5h1s9|f5h1s9_human	0	0	4	0	0	0
r-tr|f5h652|f5h652_human	1	0	0	1	0	0
r-tr|f5h8c6|f5h8c6_human	0	0	0	4	0	0
r-tr|f6iqy3|f6iqy3_human	0	0	1	0	0	0
r-tr|o60747|o60747_human	2	0	0	0	0	0
r-tr|q05cx9|q05cx9_human	1	0	0	0	0	0
r-tr|q09mk0|q09mk0_human	0	1	0	0	0	0
r-tr|q13034|q13034_human	1	0	0	0	0	0
r-tr|q14827|q14827_human	0	0	0	0	1	0
r-tr|q16577|q16577_human	0	0	0	1	0	4
r-tr|q2vyf1|q2vyf1_human	1	0	0	0	0	1
r-tr|q304z4|q304z4_human	1	0	0	0	0	0
r-tr|q3sy74|q3sy74_human	0	0	2	0	0	0
r-tr|q3ya63|q3ya63_human	0	0	0	0	1	0
r-tr|q4jfk8|q4jfk8_human	0	0	1	0	0	0
r-tr|q53gk7|q53gk7_human	0	0	0	0	0	2
r-tr|q59e96|q59e96_human	0	0	0	0	1	0
r-tr|q59et7|q59et7_human	0	0	0	0	1	1
r-tr|q59fl5|q59fl5_human	0	0	1	0	0	0
r-tr|q59fz4|q59fz4_human	0	0	0	0	2	1
r-tr|q59gc4|q59gc4_human	0	0	0	0	2	0
r-tr|q5jc44|q5jc44_human	0	0	0	0	0	1
r-tr|q5sqp8|q5sqp8_human	2	0	0	0	0	1
r-tr|q5t019|q5t019_human	0	0	4	0	0	0
r-tr|q5u0l9|q5u0l9_human	1	0	0	0	0	0
r-tr|q5zgi4|q5zgi4_human	0	1	0	0	0	0
r-tr|q63hq9|q63hq9_human	0	0	0	0	1	0
r-tr|q66k63|q66k63_human	0	0	3	0	0	0
r-tr|q68di0|q68di0_human	0	0	1	0	0	0
r-tr|q69yp1|q69yp1_human	0	0	1	0	0	0
r-tr|q6den2|q6den2_human	1	0	0	0	0	0
r-tr|q6fhb5|q6fhb5_human	0	0	0	2	2	1
r-tr|q6fi51|q6fi51_human	0	0	2	0	0	0
r-tr|q6l5n3|q6l5n3_human	0	0	0	2	0	0
r-tr|q6lc01|q6lc01_human	0	0	0	0	0	1
r-tr|q6pjp7|q6pjp7_human	0	1	0	0	0	0
r-tr|q6znd7|q6znd7_human	0	1	0	0	0	0
r-tr|q6zne1|q6zne1_human	0	1	0	0	0	0
r-tr|q6znw9|q6znw9_human	0	0	0	0	0	1
r-tr|q6zp03|q6zp03_human	0	0	0	0	0	1
r-tr|q6zpb9|q6zpb9_human	1	0	0	0	0	0
r-tr|q6zpc7|q6zpc7_human	0	0	0	3	0	0
r-tr|q6zrz1|q6zrz1_human	0	0	4	0	0	0
r-tr|q6zrz8|q6zrz8_human	0	0	0	0	0	1
r-tr|q7z536|q7z536_human	0	0	0	0	1	0
r-tr|q7z5q7|q7z5q7_human	0	0	0	0	0	1
r-tr|q7z607|q7z607_human	1	0	0	0	0	0
r-tr|q7z6a7|q7z6a7_human	0	0	0	12	7	0
r-tr|q85kv8|q85kv8_human	1	0	0	0	0	0
r-tr|q86v84|q86v84_human	0	0	0	0	0	2
r-tr|q86vz9|q86vz9_human	0	0	0	0	4	0
r-tr|q8n2b0|q8n2b0_human	0	0	0	0	3	0
r-tr|q8n3h6|q8n3h6_human	1	0	1	0	0	0
r-tr|q8n8l8|q8n8l8_human	4	0	4	0	0	0
r-tr|q8nfl6|q8nfl6_human	0	0	0	1	0	0
r-tr|q8tbr8|q8tbr8_human	0	0	0	0	0	12
r-tr|q8tdu1|q8tdu1_human	2	0	3	0	0	0
r-tr|q8tea3|q8tea3_human	1	0	0	0	0	0
r-tr|q8wx68|q8wx68_human	0	1	1	0	0	0
r-tr|q96qa9|q96qa9_human	0	0	0	0	0	2
r-tr|q9h349|q9h349_human	0	0	0	1	0	0
r-tr|q9h3g4|q9h3g4_human	0	0	0	0	0	3
r-tr|q9h760|q9h760_human	1	0	2	0	0	0
r-tr|q9h7i8|q9h7i8_human	0	0	0	2	0	0
r-tr|q9hc63|q9hc63_human	0	0	0	2	0	1
r-tr|q9p0q6|q9p0q6_human	0	1	0	0	0	0
r-tr|q9up23|q9up23_human	0	0	0	0	0	1
r-uc|88054|pir||a22940	0	0	0	0	1	0
r-uc|p02768|albu_human	0	0	0	3	0	0
sp|a0m8q6|lac7_human	2	4	5	6	3	2
sp|a1x283|spd2b_human	0	0	0	0	1	0
sp|a2ru54|hmx2_human	0	0	0	1	0	0
sp|a4d161|cg046_human	0	0	2	0	0	0
sp|a4d1p6|wdr91_human	0	1	0	0	0	0
sp|a4fu49|sh321_human	0	4	0	0	0	1
sp|a4fu69|efcb5_human	0	12	4	1	0	0
sp|a4gxa9|eme2_human	0	0	3	0	0	0
sp|a6h8y1|bdp1_human	0	0	0	0	0	1
sp|a6ned2|rccd1_human	0	0	1	0	0	0
sp|a6nef3|gg6l4_human	0	0	0	0	0	1
sp|a6nes4|htrb1_human	0	0	0	0	3	0
sp|a6ngk3|gag10_human	0	0	0	0	1	0
sp|a6nhn0|otol1_human	0	0	0	0	1	0
sp|a6nhr9|smhd1_human	1	0	0	0	0	0
sp|a6nhs7|mans4_human	0	2	0	0	0	0
sp|a6nj16|vsig6_human	3	0	0	0	0	0
sp|a6nna5|drgx_human	1	0	0	0	0	0
sp|a8k2u0|a2ml1_human	0	0	1	0	0	0
sp|a8k7i4|clca1_human	0	0	0	0	0	1
sp|a8mza4|gg6l6_human	0	0	0	1	0	0
sp|b2rd01|cenp1_human	0	0	0	3	0	0
sp|c9jl84|hhla1_human	0	3	2	0	3	0
sp|o00204|st2b1_human	0	0	1	0	0	0
sp|o00206|tlr4_human	0	0	0	3	0	1
sp|o00233|psmd9_human	0	16	0	0	1	3
sp|o00299|clic1_human	0	18	0	4	1	5
sp|o00337|s28a1_human	0	0	3	0	0	0
sp|o00391|qsox1_human	0	1	4	3	14	2
sp|o00411|rpom_human	0	0	0	0	0	1
sp|o00444|plk4_human	0	6	0	1	0	0
sp|o00462|manba_human	0	16	0	0	0	0
sp|o00468|agrin_human	0	4	0	0	0	0
sp|o00533|chl1_human	0	0	0	0	10	0
sp|o00560|sdcb1_human	0	35	2	0	1	0
sp|o00763|acacb_human	1	0	0	0	0	0
sp|o00764|pdxk_human	0	3	1	0	0	0
sp|o14548|cox7r_human	0	0	0	0	1	0
sp|o14617|ap3d1_human	0	0	0	0	0	1
sp|o14618|ccs_human	0	8	0	0	0	0
sp|o14633|lce2b_human	0	0	3	0	0	0
sp|o14745|nhrf1_human	0	1	0	0	0	0
sp|o14777|ndc80_human	0	1	0	0	0	0
sp|o14791|apol1_human	1	0	0	1	5	4
sp|o14818|psa7_human	2	14	0	1	0	0
sp|o14829|ppe1_human	0	0	5	0	2	1
sp|o14867|bach1_human	2	0	0	0	0	0
sp|o14980|xpo1_human	0	0	0	0	0	2
sp|o15031|plxb2_human	1	1	0	0	0	0
sp|o15047|set1a_human	1	0	0	0	0	0
sp|o15067|pur4_human	0	1	0	0	0	0
sp|o15143|arc1b_human	0	1	0	0	0	0
sp|o15194|ctdsl_human	1	2	0	0	0	0
sp|o15195|vill_human	0	0	0	0	0	5
sp|o15229|kmo_human	3	0	0	0	0	0
sp|o15245|s22a1_human	0	0	0	0	1	0
sp|o15335|chad_human	0	1	0	1	0	8
sp|o15372|eif3h_human	0	1	0	0	0	0
sp|o15394|ncam2_human	0	0	0	0	9	0
sp|o15533|tpsn_human	0	0	0	1	0	0
sp|o43167|zbt24_human	0	0	0	2	0	0
sp|o43175|sera_human	0	0	11	2	0	0
sp|o43278|spit1_human	0	8	0	0	0	0
sp|o43396|txnl1_human	0	7	0	0	0	0
sp|o43405|coch_human	18	28	39	11	35	8
sp|o43488|ark72_human	0	8	3	0	0	0
sp|o43490|prom1_human	0	18	0	0	0	0
sp|o43491|e41l2_human	0	0	3	0	0	0
sp|o43505|b3gn1_human	0	0	0	2	3	0
sp|o43598|rcl_human	0	1	0	0	0	0
sp|o43665|rgs10_human	0	2	0	0	0	0
sp|o43707|actn4_human	0	58	51	0	11	1
sp|o43765|sgta_human	0	0	0	0	1	0
sp|o43866|cd5l_human	0	0	2	23	11	7
sp|o43896|kif1c_human	0	0	0	1	0	0
sp|o60268|k0513_human	0	0	1	0	0	0
sp|o60299|prip1_human	0	0	0	0	0	1
sp|o60333|kif1b_human	1	0	2	0	0	0
sp|o60500|nphn_human	0	0	0	1	0	0
sp|o60610|diap1_human	0	0	0	0	3	0
sp|o60663|lmx1b_human	0	0	0	0	2	0
sp|o60664|plin3_human	0	0	3	0	0	0
sp|o60749|snx2_human	0	0	0	0	0	2
sp|o60888|cuta_human	0	7	0	0	0	0
sp|o75083|wdr1_human	0	3	0	0	0	0
sp|o75106|aoc2_human	0	1	0	0	0	0
sp|o75223|ggct_human	1	5	2	0	0	0
sp|o75342|lx12b_human	0	0	6	0	0	0
sp|o75351|vps4b_human	0	2	0	0	0	0
sp|o75355|entp3_human	0	4	0	0	0	0
sp|o75396|sc22b_human	0	2	0	0	0	0
sp|o75443|tecta_human	0	41	1	0	1	0
sp|o75503|cln5_human	0	0	3	0	6	0
sp|o75636|fcn3_human	0	0	0	15	10	9
sp|o75674|tm1l1_human	0	0	0	0	0	1
sp|o75828|cbr3_human	0	1	0	0	0	0
sp|o75830|spi2_human	1	0	3	0	0	0
sp|o75832|psd10_human	0	1	0	0	0	0
sp|o75844|face1_human	0	0	1	0	0	0
sp|o75874|idhc_human	0	0	17	0	0	0
sp|o75882|atrn_human	7	81	14	16	26	23
sp|o75899|gabr2_human	2	0	0	0	0	1
sp|o76013|krt36_human	0	0	0	3	0	0
sp|o76041|nebl_human	0	1	0	0	0	0
sp|o76071|ciao1_human	0	0	1	0	0	0
sp|o94812|baip3_human	0	0	0	0	0	1
sp|o94868|fcsd2_human	0	0	0	0	1	0
sp|o94903|prosc_human	0	4	0	0	0	0
sp|o94919|endd1_human	5	22	6	0	0	1
sp|o94929|ablm3_human	0	2	0	0	1	0
sp|o94985|cstn1_human	0	0	3	0	9	0
sp|o95104|sfr15_human	1	0	0	0	0	0
sp|o95229|zwint_human	1	0	0	0	0	0
sp|o95249|gosr1_human	0	0	0	1	0	0
sp|o95336|6pgl_human	0	7	0	0	0	5
sp|o95445|apom_human	0	0	0	3	0	3
sp|o95453|parn_human	2	0	0	0	0	0
sp|o95497|vnn1_human	0	0	0	2	0	1
sp|o95544|nadk_human	0	0	0	0	0	1
sp|o95747|oxsr1_human	0	7	1	0	0	0
sp|o95865|ddah2_human	0	14	12	0	0	0
sp|o95932|tgm3l_human	0	0	0	1	0	0
sp|o95967|fbln4_human	0	1	0	0	0	0
sp|p00352|al1a1_human	9	51	95	0	4	0
sp|p00367|dhe3_human	14	15	18	3	4	2
sp|p00387|nb5r3_human	0	3	0	0	0	1
sp|p00390|gshr_human	0	8	1	0	0	0
sp|p00441|sodc_human	0	13	2	0	0	0
sp|p00450|ceru_human	169	480	249	515	974	687
sp|p00488|f13a_human	0	7	12	10	1	0
sp|p00491|pnph_human	6	23	12	7	1	18
sp|p00492|hprt_human	2	11	1	2	0	1
sp|p00558|pgk1_human	15	38	51	4	9	8
sp|p00568|kad1_human	2	22	2	4	0	5
sp|p00734|thrb_human	31	45	43	121	180	211
sp|p00736|c1r_human	2	13	14	54	41	54
sp|p00738|hpt_human	117	309	176	485	724	639
sp|p00739|hptr_human	0	0	0	17	8	15
sp|p00742|fa10_human	0	2	0	8	8	13
sp|p00746|cfad_human	3	4	0	17	0	7
sp|p00747|plmn_human	25	43	44	218	221	254
sp|p00915|cah1_human	81	356	92	123	114	369
sp|p00918|cah2_human	20	105	21	24	10	86
sp|p00966|assy_human	1	0	13	0	0	2
sp|p01008|ant3_human	102	81	96	204	211	328
sp|p01009|a1at_human	379	600	490	1396	1469	1532
sp|p01011|aact_human	192	1480	282	336	371	432
sp|p01019|angt_human	0	0	0	2	0	1
sp|p01023|a2mg_human	281	576	397	1425	1496	700
sp|p01024|co3_human	492	598	893	1895	3314	2798
sp|p01031|co5_human	21	35	78	176	264	249
sp|p01033|timp1_human	0	1	0	1	0	0
sp|p01036|cyts_human	1	0	0	0	0	0
sp|p01042|kng1_human	0	0	0	9	6	12
sp|p01106|myc_human	0	0	0	1	0	0
sp|p01591|igj_human	7	13	14	22	12	8
sp|p01594|kv102_human	2	4	7	8	8	5
sp|p01596|kv104_human	0	0	0	0	3	1
sp|p01597|kv105_human	18	34	29	35	37	45
sp|p01598|kv106_human	0	0	0	2	3	3
sp|p01599|kv107_human	1	2	0	1	2	2
sp|p01600|kv108_human	0	0	1	0	0	0
sp|p01602|kv110_human	0	0	0	10	0	0
sp|p01603|kv111_human	0	0	0	0	0	4
sp|p01605|kv113_human	0	0	4	1	0	0
sp|p01606|kv114_human	0	0	1	0	0	0
sp|p01608|kv116_human	0	0	1	4	0	4
sp|p01609|kv117_human	0	3	0	5	3	3
sp|p01610|kv118_human	2	0	1	1	0	0
sp|p01611|kv119_human	9	18	20	18	38	26
sp|p01612|kv120_human	6	8	5	3	3	3
sp|p01613|kv121_human	12	17	18	25	17	18
sp|p01614|kv201_human	0	0	6	0	0	0
sp|p01616|kv203_human	0	1	1	2	3	1
sp|p01617|kv204_human	0	0	0	2	0	0
sp|p01619|kv301_human	0	0	5	12	12	3
sp|p01620|kv302_human	0	0	2	6	5	6
sp|p01621|kv303_human	3	10	9	7	4	10
sp|p01622|kv304_human	6	0	4	4	0	5
sp|p01624|kv306_human	0	1	5	4	2	3
sp|p01625|kv402_human	0	0	1	4	0	0
sp|p01699|lv101_human	0	0	0	0	0	2
sp|p01719|lv501_human	0	0	8	8	3	3
sp|p01742|hv101_human	0	0	1	3	0	0
sp|p01743|hv102_human	2	9	13	16	19	15
sp|p01744|hv104_human	0	0	2	0	0	0
sp|p01762|hv301_human	1	1	1	3	0	1
sp|p01763|hv302_human	1	0	0	3	5	6
sp|p01764|hv303_human	0	0	2	2	6	5
sp|p01766|hv305_human	2	3	0	2	3	2
sp|p01767|hv306_human	18	11	31	38	38	35
sp|p01768|hv307_human	0	1	3	7	3	5
sp|p01771|hv310_human	2	2	2	3	6	4
sp|p01772|hv311_human	0	3	4	6	4	1
sp|p01773|hv312_human	2	1	0	1	0	0
sp|p01776|hv315_human	3	4	4	6	4	3
sp|p01779|hv318_human	2	0	4	3	6	1
sp|p01780|hv319_human	1	2	1	6	1	3
sp|p01781|hv320_human	3	3	7	5	8	5
sp|p01815|hv202_human	0	0	0	0	0	1
sp|p01824|hv206_human	0	3	3	14	7	10
sp|p01833|pigr_human	2	14	14	7	10	3
sp|p01859|ighg2_human	1	3	8	0	2	2
sp|p01861|ighg4_human	35	41	115	159	102	65
sp|p01871|ighm_human	0	27	44	177	97	54
sp|p01880|ighd_human	0	4	10	17	2	0
sp|p02008|hbaz_human	0	0	0	0	0	1
sp|p02042|hbd_human	25	25	26	21	48	100
sp|p02144|myg_human	0	0	2	2	0	0
sp|p02452|co1a1_human	0	0	0	0	0	1
sp|p02458|co2a1_human	0	0	2	0	13	0
sp|p02511|cryab_human	0	7	0	0	0	0
sp|p02545|lmna_human	2	0	12	0	0	0
sp|p02549|spta1_human	0	290	108	165	533	109
sp|p02647|apoa1_human	70	209	81	431	95	482
sp|p02649|apoe_human	154	191	124	114	205	30
sp|p02652|apoa2_human	21	36	14	42	32	36
sp|p02656|apoc3_human	0	0	0	0	0	1
sp|p02671|fiba_human	82	185	156	331	363	104
sp|p02675|fibb_human	54	140	144	292	311	79
sp|p02679|fibg_human	40	95	77	214	198	56
sp|p02724|glpa_human	4	8	2	0	0	0
sp|p02730|b3at_human	57	195	123	81	210	99
sp|p02741|crp_human	0	0	0	5	0	5
sp|p02743|samp_human	0	18	0	6	0	10
sp|p02745|c1qa_human	0	0	0	3	0	0
sp|p02746|c1qb_human	3	5	4	22	0	10
sp|p02747|c1qc_human	2	2	3	8	3	11
sp|p02748|co9_human	15	5	1	45	33	79
sp|p02750|a2gl_human	7	3	21	19	32	40
sp|p02751|finc_human	32	82	74	306	403	235
sp|p02753|ret4_human	0	0	22	3	4	7
sp|p02760|ambp_human	14	64	19	81	77	129
sp|p02763|a1ag1_human	50	63	47	122	142	198
sp|p02765|fetua_human	53	45	59	131	121	149
sp|p02774|vtdb_human	3	2	0	1	1	1
sp|p02787|trfe_human	7	5	0	9	0	4
sp|p02788|trfl_human	16	3	30	0	13	19
sp|p02790|hemo_human	61	94	106	364	241	381
sp|p02792|fril_human	3	13	3	0	1	1
sp|p02794|frih_human	0	9	0	0	2	0
sp|p03951|fa11_human	1	2	0	0	0	4
sp|p03952|klkb1_human	9	13	15	33	26	51
sp|p04003|c4bpa_human	3	10	19	67	84	42
sp|p04004|vtnc_human	0	11	14	54	91	92
sp|p04040|cata_human	46	78	55	25	59	37
sp|p04075|aldoa_human	17	38	47	0	9	0
sp|p04080|cytb_human	0	5	2	0	0	0
sp|p04083|anxa1_human	4	7	10	2	0	0
sp|p04156|prio_human	1	5	0	0	0	0
sp|p04179|sodm_human	0	5	13	0	0	1
sp|p04180|lcat_human	3	2	3	2	21	2
sp|p04196|hrg_human	32	24	43	123	72	134
sp|p04206|kv307_human	0	0	0	2	4	3
sp|p04207|kv308_human	0	5	1	9	10	4
sp|p04209|lv211_human	0	0	1	0	0	0
sp|p04211|lv001_human	0	0	0	0	2	0
sp|p04216|thy1_human	0	1	0	0	0	0
sp|p04217|a1bg_human	42	36	54	119	102	128
sp|p04271|s100b_human	3	2	7	0	0	0
sp|p04275|vwf_human	0	0	0	1	14	4
sp|p04278|shbg_human	0	0	0	0	4	0
sp|p04279|semg1_human	0	0	1	0	0	0
sp|p04406|g3p_human	45	65	73	16	25	31
sp|p04430|kv122_human	2	2	5	4	8	3
sp|p04433|kv309_human	6	12	11	29	39	35
sp|p04434|kv310_human	0	0	0	0	1	0
sp|p04438|hv208_human	0	1	1	3	5	3
sp|p04632|cpns1_human	0	9	0	2	0	7
sp|p04745|amy1_human	5	2	13	0	0	0
sp|p04792|hspb1_human	5	18	12	4	3	0
sp|p04844|rpn2_human	0	0	0	1	0	0
sp|p04899|gnai2_human	0	2	0	0	0	0
sp|p04908|h2a1b_human	7	8	19	1	0	3
sp|p04921|glpc_human	0	3	1	0	0	0
sp|p05060|scg1_human	0	1	0	0	0	0
sp|p05062|aldob_human	0	0	0	0	4	0
sp|p05089|argi1_human	49	11	42	4	1	0
sp|p05090|apod_human	165	314	118	112	207	93
sp|p05154|ipsp_human	1	0	0	4	5	14
sp|p05155|ic1_human	115	257	170	141	414	222
sp|p05156|cfai_human	8	4	16	56	49	104
sp|p05160|f13b_human	0	0	0	6	0	1
sp|p05187|ppb1_human	0	0	1	0	0	0
sp|p05362|icam1_human	0	0	0	0	1	0
sp|p05452|tetn_human	0	0	0	1	0	6
sp|p05543|thbg_human	21	39	24	42	24	41
sp|p05546|hep2_human	9	9	18	55	67	86
sp|p05937|calb1_human	0	3	0	0	0	0
sp|p06241|fyn_human	0	1	0	0	0	0
sp|p06309|kv205_human	0	0	6	3	0	0
sp|p06310|kv206_human	0	0	0	1	6	6
sp|p06311|kv311_human	0	0	6	5	9	5
sp|p06312|kv401_human	20	43	32	64	66	66
sp|p06317|lv603_human	0	0	0	0	0	1
sp|p06340|doa_human	0	0	0	1	0	0
sp|p06401|prgr_human	0	0	1	0	0	0
sp|p06576|atpb_human	0	1	2	0	0	0
sp|p06681|co2_human	1	4	0	9	14	14
sp|p06702|s10a9_human	38	22	30	9	7	12
sp|p06703|s10a6_human	3	2	0	0	0	2
sp|p06727|apoa4_human	36	24	27	90	45	111
sp|p06730|if4e_human	0	2	0	0	0	0
sp|p06733|enoa_human	59	38	97	6	9	0
sp|p06737|pygl_human	0	1	2	0	0	0
sp|p06744|g6pi_human	0	0	1	0	0	0
sp|p06865|hexa_human	0	0	2	0	0	0
sp|p06887|lv108_human	0	0	0	2	0	0
sp|p07195|ldhb_human	27	67	43	7	7	18
sp|p07203|gpx1_human	0	3	0	0	0	0
sp|p07225|pros_human	11	1	6	36	28	34
sp|p07333|csf1r_human	0	1	0	6	2	0
sp|p07339|catd_human	7	10	13	0	0	0
sp|p07355|anxa2_human	25	30	67	8	0	3
sp|p07357|co8a_human	4	7	6	44	31	61
sp|p07358|co8b_human	0	0	0	26	3	20
sp|p07360|co8g_human	9	7	4	39	20	28
sp|p07384|can1_human	0	11	2	0	7	0
sp|p07437|tbb5_human	0	1	11	0	0	0
sp|p07451|cah3_human	1	8	7	5	0	14
sp|p07737|prof1_human	0	0	2	0	0	0
sp|p07738|pmge_human	8	38	8	13	3	24
sp|p07741|apt_human	0	2	0	0	0	0
sp|p07900|hs90a_human	34	47	85	1	30	0
sp|p07942|lamb1_human	0	0	0	0	10	0
sp|p07996|tsp1_human	0	0	1	0	32	14
sp|p07998|rnas1_human	1	3	0	0	0	5
sp|p08107|hsp71_human	25	57	69	1	9	2
sp|p08123|co1a2_human	0	0	0	1	31	41
sp|p08133|anxa6_human	0	1	20	0	0	0
sp|p08185|cbg_human	7	11	13	37	40	44
sp|p08237|k6pf_human	0	7	10	0	0	0
sp|p08238|hs90b_human	2	20	36	0	12	0
sp|p08246|elne_human	0	0	0	0	8	3
sp|p08253|mmp2_human	7	1	0	1	1	0
sp|p08294|sode_human	3	75	14	3	3	1
sp|p08311|catg_human	0	3	0	0	3	2
sp|p08397|hem3_human	0	0	0	0	1	0
sp|p08473|nep_human	0	7	0	0	0	0
sp|p08514|ita2b_human	0	0	0	3	2	0
sp|p08519|apoa_human	1	1	1	40	8	3
sp|p08571|cd14_human	16	14	22	8	16	5
sp|p08574|cy1_human	0	1	3	0	0	0
sp|p08582|trfm_human	0	25	1	0	0	0
sp|p08603|cfah_human	28	100	59	203	194	218
sp|p08697|a2ap_human	16	17	28	86	75	96
sp|p08758|anxa5_human	4	26	16	0	0	2
sp|p08f94|pkhd1_human	0	0	0	0	0	1
sp|p09104|enog_human	1	6	8	0	0	0
sp|p09211|gstp1_human	18	34	25	11	1	5
sp|p09382|leg1_human	0	7	2	0	0	0
sp|p09417|dhpr_human	0	12	0	1	0	0
sp|p09488|gstm1_human	0	2	1	0	0	1
sp|p09525|anxa4_human	0	4	0	0	0	1
sp|p09543|cn37_human	0	6	0	0	0	0
sp|p09603|csf1_human	0	9	0	0	0	0
sp|p09619|pgfrb_human	0	5	1	1	0	0
sp|p09651|roa1_human	0	0	1	0	0	0
sp|p09668|cath_human	0	3	0	0	0	0
sp|p09871|c1s_human	12	19	18	22	40	30
sp|p09884|dpola_human	0	0	2	0	0	0
sp|p09913|ifit2_human	0	0	0	0	0	4
sp|p09936|uchl1_human	0	11	0	0	1	0
sp|p09960|lkha4_human	0	3	1	0	0	0
sp|p09972|aldoc_human	2	9	18	0	1	0
sp|p0c0l5|co4b_human	0	4	1	3	7	4
sp|p0c7t4|hmsdv_human	0	0	0	0	1	0
sp|p0c7t7|cn082_human	0	1	0	0	0	0
sp|p0c7u0|elfn1_human	5	0	0	0	0	0
sp|p0cf74|lac6_human	0	0	0	3	0	0
sp|p0cg29|gst2_human	0	4	0	0	0	0
sp|p0cg47|ubb_human	8	183	28	8	29	24
sp|p0cv99|tspy4_human	0	0	0	0	1	1
sp|p10412|h14_human	0	4	0	0	0	0
sp|p10588|nr2f6_human	2	0	0	0	0	0
sp|p10599|thio_human	5	5	14	4	1	4
sp|p10619|ppgb_human	0	0	1	0	0	0
sp|p10643|co7_human	57	102	92	98	124	84
sp|p10645|cmga_human	0	0	0	0	1	0
sp|p10768|estd_human	0	13	0	4	0	9
sp|p10809|ch60_human	1	0	1	0	0	0
sp|p10909|clus_human	161	189	131	105	296	142
sp|p11021|grp78_human	3	7	29	0	0	0
sp|p11047|lamc1_human	0	0	0	2	8	1
sp|p11055|myh3_human	0	0	4	0	0	0
sp|p11142|hsp7c_human	13	41	37	1	15	4
sp|p11150|lipc_human	0	0	1	0	0	0
sp|p11168|gtr2_human	0	2	0	0	0	1
sp|p11171|41_human	2	49	24	0	15	14
sp|p11216|pygb_human	0	3	0	0	0	0
sp|p11233|rala_human	0	2	0	0	0	0
sp|p11279|lamp1_human	0	1	0	0	0	0
sp|p11586|c1tc_human	0	0	2	0	0	0
sp|p11712|cp2c9_human	0	1	0	0	0	0
sp|p11766|adhx_human	0	1	0	0	0	0
sp|p12109|co6a1_human	0	0	0	2	47	0
sp|p12111|co6a3_human	0	0	0	3	6	1
sp|p12270|tpr_human	0	0	0	0	10	0
sp|p12273|pip_human	17	0	11	7	0	2
sp|p12277|kcrb_human	1	0	8	0	0	0
sp|p12429|anxa3_human	0	12	5	0	0	0
sp|p12814|actn1_human	0	11	16	1	4	2
sp|p12821|ace_human	1	28	2	0	0	0
sp|p12830|cadh1_human	0	4	1	0	1	0
sp|p12883|myh7_human	6	11	19	7	0	2
sp|p13489|rini_human	0	0	1	0	0	0
sp|p13535|myh8_human	2	0	0	0	0	0
sp|p13591|ncam1_human	2	0	5	2	21	0
sp|p13611|cspg2_human	0	298	57	1	62	1
sp|p13639|ef2_human	6	2	15	2	0	0
sp|p13645|k1c10_human	447	400	816	251	146	160
sp|p13646|k1c13_human	0	0	15	6	3	0
sp|p13667|pdia4_human	0	6	10	0	0	0
sp|p13671|co6_human	1	2	4	70	54	85
sp|p13693|tctp_human	0	4	0	0	0	0
sp|p13716|hem2_human	8	35	22	0	4	6
sp|p13796|plsl_human	0	0	4	3	0	0
sp|p13798|acph_human	0	10	7	0	10	2
sp|p13807|gys1_human	0	0	1	0	0	0
sp|p13929|enob_human	3	3	15	0	1	1
sp|p13942|coba2_human	1	13	10	0	17	0
sp|p13987|cd59_human	0	7	0	0	0	0
sp|p14209|cd99_human	0	2	0	0	0	1
sp|p14314|glu2b_human	1	2	5	0	0	0
sp|p14324|fpps_human	0	0	1	0	0	0
sp|p14550|ak1a1_human	0	5	2	0	0	0
sp|p14618|kpym_human	11	33	65	3	0	0
sp|p14625|enpl_human	4	27	29	0	0	0
sp|p14635|ccnb1_human	0	1	0	0	0	0
sp|p14649|myl6b_human	0	2	0	0	0	0
sp|p14778|il1r1_human	0	0	0	1	0	0
sp|p14780|mmp9_human	0	0	0	0	4	0
sp|p14923|plak_human	0	9	54	23	2	3
sp|p15090|fabp4_human	0	0	0	0	0	1
sp|p15104|glna_human	4	0	8	0	0	0
sp|p15121|aldr_human	0	8	4	0	0	0
sp|p15144|ampn_human	0	33	5	1	1	0
sp|p15169|cbpn_human	0	0	0	1	0	0
sp|p15291|b4gt1_human	0	0	0	2	0	0
sp|p15311|ezri_human	0	18	6	0	2	0
sp|p15374|uchl3_human	0	15	0	0	0	5
sp|p15531|ndka_human	0	1	0	0	0	1
sp|p15586|gns_human	0	1	0	0	0	0
sp|p15941|muc1_human	0	1	0	0	0	0
sp|p16070|cd44_human	0	2	1	0	1	1
sp|p16083|nqo2_human	0	4	0	0	0	0
sp|p16112|pgca_human	0	21	4	0	15	0
sp|p16152|cbr1_human	0	15	0	1	0	1
sp|p16157|ank1_human	24	195	73	85	346	98
sp|p16452|epb42_human	5	32	16	5	31	18
sp|p16473|tshr_human	0	1	0	0	0	0
sp|p16591|fer_human	0	0	0	0	0	3
sp|p16885|plcg2_human	0	1	0	0	0	0
sp|p17066|hsp76_human	8	10	13	0	2	1
sp|p17174|aatc_human	0	0	2	0	0	0
sp|p17181|inar1_human	0	0	0	0	0	2
sp|p17252|kpca_human	0	1	0	0	0	0
sp|p17301|ita2_human	0	0	0	2	0	0
sp|p17483|hxb4_human	1	0	0	0	0	0
sp|p17516|ak1c4_human	0	4	2	0	0	0
sp|p17858|k6pl_human	0	14	11	0	0	0
sp|p17980|prs6a_human	0	0	1	0	0	0
sp|p18124|rl7_human	0	2	0	0	0	0
sp|p18135|kv312_human	0	0	0	2	2	0
sp|p18136|kv313_human	0	0	0	4	0	0
sp|p18206|vinc_human	0	26	11	0	1	0
sp|p18405|s5a1_human	0	0	1	0	0	0
sp|p18577|rhce_human	0	0	0	0	0	2
sp|p18669|pgam1_human	3	16	2	6	0	6
sp|p19013|k2c4_human	0	0	28	0	0	0
sp|p19021|amd_human	0	0	0	0	1	0
sp|p19022|cadh2_human	0	0	0	0	1	0
sp|p19075|tsn8_human	0	4	0	0	0	0
sp|p19320|vcam1_human	0	0	0	1	0	0
sp|p19388|rpab1_human	0	1	0	0	0	0
sp|p19440|ggt1_human	0	12	0	0	0	0
sp|p19652|a1ag2_human	12	23	12	62	63	116
sp|p19823|itih2_human	44	70	90	192	304	262
sp|p19827|itih1_human	44	59	84	175	292	228
sp|p20073|anxa7_human	0	2	4	0	0	0
sp|p20160|cap7_human	0	2	0	0	0	3
sp|p20339|rab5a_human	0	1	0	0	0	0
sp|p20340|rab6a_human	0	6	0	0	0	0
sp|p20396|trh_human	0	0	0	0	1	0
sp|p20594|anprb_human	0	0	1	0	0	0
sp|p20618|psb1_human	0	9	0	0	0	1
sp|p20701|ital_human	1	0	0	0	0	0
sp|p20742|pzp_human	0	4	0	1	152	82
sp|p20774|mime_human	8	4	3	2	13	1
sp|p20851|c4bpb_human	0	0	0	4	9	4
sp|p21266|gstm3_human	0	8	0	0	0	0
sp|p21333|flna_human	0	31	2	0	43	5
sp|p21399|acoc_human	0	7	1	0	0	0
sp|p21589|5ntd_human	0	23	0	0	0	0
sp|p21926|cd9_human	0	40	4	0	10	0
sp|p21980|tgm2_human	0	34	57	3	18	0
sp|p22061|pimt_human	0	15	0	0	0	2
sp|p22087|fbrl_human	0	0	0	0	0	1
sp|p22234|pur6_human	0	0	1	0	0	0
sp|p22304|ids_human	0	8	0	0	1	0
sp|p22307|nltp_human	1	0	0	0	0	0
sp|p22314|uba1_human	4	46	26	1	25	0
sp|p22352|gpx3_human	4	9	0	8	0	9
sp|p22528|spr1b_human	0	0	6	6	0	0
sp|p22531|spr2e_human	0	0	9	2	0	0
sp|p22612|kapcg_human	2	0	0	0	0	0
sp|p22681|cbl_human	3	6	3	3	0	0
sp|p22735|tgm1_human	0	1	17	3	0	0
sp|p22792|cpn2_human	0	3	0	19	12	18
sp|p23083|hv103_human	1	5	7	6	13	8
sp|p23142|fbln1_human	13	41	21	15	48	33
sp|p23284|ppib_human	1	8	1	0	0	0
sp|p23297|s10a1_human	0	4	0	0	0	0
sp|p23381|sywc_human	0	0	0	0	0	1
sp|p23396|rs3_human	0	0	1	0	0	0
sp|p23471|ptprz_human	1	0	0	0	0	0
sp|p23508|crcm_human	0	0	0	3	0	0
sp|p23526|sahh_human	0	1	0	0	1	0
sp|p23528|cof1_human	1	3	1	0	1	3
sp|p23759|pax7_human	0	0	0	0	1	0
sp|p23919|kthy_human	2	0	0	0	0	0
sp|p24043|lama2_human	0	0	0	3	6	0
sp|p24158|prtn3_human	0	0	0	0	0	1
sp|p24386|rae1_human	0	0	4	0	0	0
sp|p24539|at5f1_human	0	1	0	0	0	0
sp|p24592|ibp6_human	6	27	5	2	5	10
sp|p24593|ibp5_human	0	1	0	0	0	1
sp|p24723|kpcl_human	0	0	0	0	0	1
sp|p24855|dnas1_human	4	31	4	0	0	0
sp|p25189|myp0_human	0	2	0	0	0	0
sp|p25311|za2g_human	53	87	58	37	53	69
sp|p25325|thtm_human	0	4	1	0	0	0
sp|p25786|psa1_human	0	15	3	0	0	0
sp|p25787|psa2_human	0	8	0	2	0	2
sp|p25788|psa3_human	0	9	1	2	0	5
sp|p25789|psa4_human	0	5	3	3	0	0
sp|p26022|ptx3_human	0	0	0	1	0	3
sp|p26038|moes_human	5	52	43	4	13	8
sp|p26447|s10a4_human	1	4	0	1	0	3
sp|p26927|hgfl_human	0	0	0	1	0	1
sp|p27105|stom_human	3	62	5	7	0	13
sp|p27169|pon1_human	7	6	2	19	8	29
sp|p27348|1433t_human	0	10	6	0	2	0
sp|p27487|dpp4_human	0	201	29	0	2	0
sp|p27694|rfa1_human	0	0	1	0	0	0
sp|p27708|pyr1_human	0	0	0	0	1	0
sp|p27824|calx_human	0	3	7	0	0	0
sp|p28065|psb9_human	0	5	0	0	0	0
sp|p28066|psa5_human	0	7	0	2	0	5
sp|p28070|psb4_human	0	10	1	4	0	2
sp|p28072|psb6_human	0	7	1	1	0	0
sp|p28074|psb5_human	0	15	0	0	0	1
sp|p28161|gstm2_human	0	18	4	0	0	0
sp|p28838|ampl_human	0	0	9	0	0	0
sp|p29144|tpp2_human	0	0	0	0	3	5
sp|p29218|impa1_human	0	4	0	0	0	0
sp|p29508|spb3_human	51	6	53	11	1	0
sp|p29622|kain_human	1	8	3	22	17	24
sp|p29992|gna11_human	1	0	0	0	0	0
sp|p30040|erp29_human	0	4	0	0	0	0
sp|p30041|prdx6_human	9	79	11	20	5	36
sp|p30043|blvrb_human	15	83	33	13	4	27
sp|p30048|prdx3_human	3	2	4	2	5	3
sp|p30085|kcy_human	0	11	0	0	0	0
sp|p30086|pebp1_human	5	27	22	7	0	4
sp|p30101|pdia3_human	0	8	9	0	0	0
sp|p30153|2aaa_human	0	3	0	0	0	0
sp|p30408|t4s1_human	0	6	0	0	0	0
sp|p30711|gstt1_human	0	3	0	0	0	0
sp|p30740|ileu_human	0	2	10	0	0	0
sp|p30825|ctr1_human	0	0	1	0	0	0
sp|p30872|ssr1_human	0	0	0	0	0	2
sp|p31025|lcn1_human	6	1	5	1	0	0
sp|p31150|gdia_human	0	0	5	0	0	0
sp|p31151|s10a7_human	6	0	3	1	11	0
sp|p31152|mk04_human	1	1	0	1	0	0
sp|p31930|qcr1_human	0	0	0	0	1	0
sp|p31939|pur9_human	0	5	9	0	0	0
sp|p31944|caspe_human	10	3	11	2	1	2
sp|p31946|1433b_human	6	22	6	2	0	11
sp|p31947|1433s_human	5	3	12	0	1	2
sp|p31948|stip1_human	0	2	7	0	0	0
sp|p31949|s10ab_human	1	5	8	3	0	0
sp|p31997|ceam8_human	0	0	0	0	0	2
sp|p32019|i5p2_human	0	0	0	1	0	0
sp|p32119|prdx2_human	68	148	78	47	99	97
sp|p32189|glpk_human	0	1	0	0	0	0
sp|p33151|cadh5_human	0	0	0	7	3	2
sp|p33176|kinh_human	0	1	0	0	3	0
sp|p33981|ttk_human	0	0	1	0	1	0
sp|p34896|glyc_human	0	0	2	0	0	0
sp|p34932|hsp74_human	0	19	3	0	0	0
sp|p35232|phb_human	0	2	0	0	0	0
sp|p35237|spb6_human	0	0	8	0	0	0
sp|p35241|radi_human	0	0	3	0	0	0
sp|p35321|spr1a_human	0	0	2	0	0	0
sp|p35443|tsp4_human	0	0	0	4	43	0
sp|p35542|saa4_human	0	0	0	0	0	2
sp|p35548|msx2_human	0	0	0	0	0	1
sp|p35579|myh9_human	0	52	67	11	187	7
sp|p35580|myh10_human	0	9	15	0	21	0
sp|p35606|copb2_human	0	1	0	0	0	0
sp|p35611|adda_human	0	8	0	0	10	3
sp|p35612|addb_human	0	5	0	0	6	3
sp|p35625|timp3_human	0	2	0	0	0	0
sp|p35900|k1c20_human	0	0	1	0	0	0
sp|p35908|k22e_human	379	334	813	234	132	122
sp|p36222|ch3l1_human	25	16	27	0	3	0
sp|p36543|vate1_human	0	3	0	0	0	0
sp|p36578|rl4_human	0	2	1	0	0	0
sp|p36871|pgm1_human	0	44	58	0	0	0
sp|p36955|pedf_human	60	93	101	25	73	34
sp|p36980|fhr2_human	0	0	0	4	1	11
sp|p37023|acvl1_human	5	6	0	0	3	0
sp|p37802|tagl2_human	0	8	0	0	0	0
sp|p37837|taldo_human	4	7	12	0	0	0
sp|p38606|vata_human	0	0	2	0	0	0
sp|p39060|coia1_human	0	1	0	3	0	3
sp|p40121|capg_human	2	2	11	0	0	0
sp|p40189|il6rb_human	0	0	0	2	0	0
sp|p40925|mdhc_human	11	11	17	0	3	1
sp|p40926|mdhm_human	5	7	7	0	0	0
sp|p41002|ccnf_human	1	0	0	0	0	0
sp|p41222|ptgds_human	155	263	89	74	112	83
sp|p41271|nbl1_human	0	6	0	0	0	4
sp|p42336|pk3ca_human	1	0	0	0	0	0
sp|p42357|huth_human	0	0	5	0	0	0
sp|p42566|eps15_human	0	0	0	0	1	0
sp|p43121|muc18_human	0	0	0	4	0	0
sp|p43487|rang_human	0	4	0	0	1	0
sp|p43652|afam_human	40	44	24	81	69	100
sp|p45974|ubp5_human	0	17	1	0	16	1
sp|p46108|crk_human	0	3	0	0	0	0
sp|p46926|gnpi1_human	0	7	0	0	0	0
sp|p46940|iqga1_human	0	0	1	0	0	0
sp|p47756|capzb_human	0	5	2	0	0	1
sp|p47871|glr_human	0	0	2	0	0	0
sp|p47914|rl29_human	0	1	0	0	0	0
sp|p48047|atpo_human	0	2	0	0	0	0
sp|p48147|ppce_human	0	1	0	0	0	0
sp|p48357|lepr_human	1	0	0	0	0	0
sp|p48436|sox9_human	3	2	0	0	0	0
sp|p48506|gsh1_human	0	5	3	0	3	0
sp|p48551|inar2_human	0	0	0	0	0	1
sp|p48643|tcpe_human	0	1	3	0	0	0
sp|p49023|paxi_human	0	0	1	0	0	0
sp|p49247|rpia_human	0	12	0	1	1	7
sp|p49327|fas_human	0	0	0	0	9	4
sp|p49407|arrb1_human	0	0	0	0	0	1
sp|p49418|amph_human	0	0	2	0	0	0
sp|p49588|syac_human	0	1	0	0	0	0
sp|p49593|ppm1f_human	0	0	0	0	1	0
sp|p49720|psb3_human	0	8	0	2	0	0
sp|p49721|psb2_human	0	2	0	0	0	0
sp|p49736|mcm2_human	0	0	0	0	1	0
sp|p49755|tmeda_human	0	1	0	0	0	0
sp|p49788|tig1_human	0	5	0	0	0	0
sp|p49908|sepp1_human	3	2	3	5	4	4
sp|p50395|gdib_human	1	5	19	0	3	0
sp|p50452|spb8_human	0	0	0	0	1	0
sp|p50453|spb9_human	1	0	0	0	0	0
sp|p50502|f10a1_human	1	9	11	0	1	0
sp|p50895|bcam_human	0	2	0	0	0	1
sp|p50897|ppt1_human	0	4	0	0	0	0
sp|p51148|rab5c_human	0	12	0	0	0	1
sp|p51149|rab7a_human	0	5	0	0	0	0
sp|p51397|dap1_human	0	0	3	0	0	2
sp|p51570|galk1_human	2	0	0	0	0	0
sp|p51674|gpm6a_human	0	0	0	1	0	0
sp|p51884|lum_human	4	3	3	16	18	35
sp|p51888|prelp_human	0	4	0	0	0	0
sp|p52209|6pgd_human	1	4	6	0	0	0
sp|p52565|gdir1_human	1	16	0	4	0	4
sp|p52566|gdir2_human	0	9	0	1	0	5
sp|p52741|zn134_human	0	0	0	0	0	1
sp|p52788|spsy_human	0	1	0	0	0	0
sp|p52907|caza1_human	0	1	2	0	0	0
sp|p52943|crip2_human	0	1	0	0	0	0
sp|p53004|biea_human	0	7	3	0	0	0
sp|p53396|acly_human	0	19	14	0	64	20
sp|p53597|suca_human	1	2	6	0	0	2
sp|p53990|ist1_human	1	0	0	0	0	0
sp|p54108|cris3_human	0	0	0	2	0	6
sp|p54289|ca2d1_human	0	76	7	0	0	0
sp|p54578|ubp14_human	0	8	1	0	0	0
sp|p54652|hsp72_human	0	0	8	0	0	0
sp|p54920|snaa_human	0	9	0	0	0	0
sp|p55058|pltp_human	25	56	18	37	73	7
sp|p55072|tera_human	3	48	41	5	38	2
sp|p55285|cadh6_human	0	0	0	0	0	1
sp|p55286|cadh8_human	0	0	0	1	0	0
sp|p55289|cad12_human	0	1	1	0	0	0
sp|p55290|cad13_human	0	0	0	2	0	0
sp|p55786|psa_human	3	23	21	0	4	0
sp|p55822|sh3bg_human	0	0	0	2	0	0
sp|p55884|eif3b_human	0	2	2	1	0	0
sp|p56945|bcar1_human	0	0	0	0	1	0
sp|p57678|gemi4_human	0	1	0	0	0	0
sp|p58304|vsx2_human	0	0	2	0	0	0
sp|p58397|ats12_human	0	0	1	0	0	0
sp|p59045|nal11_human	0	0	0	27	16	24
sp|p59773|k102l_human	0	0	0	1	0	0
sp|p59998|arpc4_human	0	2	0	0	0	0
sp|p60484|pten_human	0	0	0	1	0	0
sp|p60709|actb_human	88	149	208	46	111	92
sp|p60842|if4a1_human	0	0	2	0	0	1
sp|p60900|psa6_human	0	15	0	2	0	4
sp|p60953|cdc42_human	0	1	0	0	0	0
sp|p61006|rab8a_human	0	6	0	0	0	0
sp|p61019|rab2a_human	0	3	0	0	0	0
sp|p61020|rab5b_human	0	12	1	0	0	0
sp|p61026|rab10_human	0	2	0	0	0	1
sp|p61088|ube2n_human	0	6	0	1	0	5
sp|p61106|rab14_human	0	3	1	0	0	0
sp|p61204|arf3_human	0	10	0	0	0	0
sp|p61224|rap1b_human	0	2	0	0	1	0
sp|p61225|rap2b_human	0	2	0	0	0	0
sp|p61266|stx1b_human	0	0	0	3	3	5
sp|p61550|ent1_human	0	0	0	0	2	0
sp|p61586|rhoa_human	0	4	0	0	0	0
sp|p61604|ch10_human	0	0	0	1	0	0
sp|p61626|lysc_human	8	2	14	2	4	3
sp|p61769|b2mg_human	0	0	0	0	0	1
sp|p61981|1433g_human	0	11	10	1	0	4
sp|p62140|pp1b_human	0	2	0	0	0	0
sp|p62195|prs8_human	0	2	0	0	1	0
sp|p62258|1433e_human	15	56	17	4	0	18
sp|p62491|rb11a_human	0	6	0	0	0	0
sp|p62714|pp2ab_human	0	3	0	0	0	0
sp|p62805|h4_human	23	21	27	6	11	3
sp|p62820|rab1a_human	0	2	0	0	0	0
sp|p62826|ran_human	2	14	0	3	0	10
sp|p62873|gbb1_human	0	12	4	0	2	0
sp|p62879|gbb2_human	0	0	1	0	0	0
sp|p62913|rl11_human	0	2	0	0	0	0
sp|p62937|ppia_human	1	13	7	0	0	3
sp|p63000|rac1_human	0	7	0	0	0	0
sp|p63092|gnas2_human	0	5	1	0	0	0
sp|p63104|1433z_human	8	27	28	2	1	7
sp|p63208|skp1_human	0	6	1	0	1	0
sp|p63244|gblp_human	0	2	0	0	0	0
sp|p67936|tpm4_human	0	0	3	0	0	0
sp|p68032|actc_human	0	0	10	0	2	7
sp|p68036|ub2l3_human	0	5	0	0	0	0
sp|p68104|ef1a1_human	1	8	33	1	1	1
sp|p68363|tba1b_human	7	29	63	5	11	3
sp|p68366|tba4a_human	0	0	1	1	0	0
sp|p68371|tbb2c_human	0	19	82	1	6	1
sp|p68402|pa1b2_human	0	1	1	1	0	0
sp|p68871|hbb_human	526	510	419	366	813	1651
sp|p69891|hbg1_human	9	2	4	6	6	25
sp|p69892|hbg2_human	0	0	1	0	0	2
sp|p69905|hba_human	667	707	309	283	696	1161
sp|p78329|cp4f2_human	0	0	1	0	0	0
sp|p78363|abca4_human	1	0	0	0	0	0
sp|p78371|tcpb_human	0	0	0	0	6	0
sp|p78411|irx5_human	2	4	0	0	0	0
sp|p78417|gsto1_human	0	15	1	7	0	9
sp|p78424|po6f2_human	0	1	0	0	0	0
sp|p78509|reln_human	0	0	0	1	27	0
sp|p80108|phld_human	0	0	4	14	9	14
sp|p80188|ngal_human	1	18	2	3	0	5
sp|p80748|lv302_human	0	0	4	0	2	3
sp|p82930|rt34_human	0	0	0	0	0	2
sp|p83105|htra4_human	1	0	0	0	0	0
sp|p83593|kv405_human	0	0	1	0	0	0
sp|p98160|pgbm_human	3	4	0	12	0	1
sp|p98164|lrp2_human	2	741	125	0	90	0
sp|p98196|at11a_human	0	0	0	1	0	0
sp|q00013|em55_human	0	0	0	0	5	3
sp|q00577|pura_human	0	0	1	0	0	0
sp|q00597|fancc_human	4	1	9	0	0	1
sp|q00610|clh1_human	0	14	28	3	25	14
sp|q00688|fkbp3_human	0	0	1	0	0	0
sp|q00796|dhso_human	0	11	6	0	0	0
sp|q01082|sptb2_human	0	0	2	0	0	0
sp|q01105|set_human	0	0	2	0	0	0
sp|q01415|galk2_human	0	1	0	0	0	0
sp|q01484|ank2_human	1	0	0	0	0	0
sp|q01813|k6pp_human	0	2	0	0	0	0
sp|q02078|mef2a_human	0	2	0	0	0	0
sp|q02086|sp2_human	0	0	1	0	0	1
sp|q02246|cntn2_human	0	2	0	0	0	0
sp|q02509|oc90_human	4	109	13	0	15	0
sp|q02779|m3k10_human	0	0	0	0	0	1
sp|q03188|cenpc_human	0	0	0	2	0	0
sp|q03591|fhr1_human	1	0	1	3	0	24
sp|q04756|hgfa_human	0	3	1	21	6	32
sp|q04760|lgul_human	1	4	0	0	0	0
sp|q04828|ak1c1_human	0	1	1	0	0	0
sp|q04917|1433f_human	0	8	1	0	0	0
sp|q05209|ptn12_human	0	1	0	0	0	0
sp|q05682|cald1_human	0	1	0	0	0	0
sp|q05707|coea1_human	0	0	0	0	0	1
sp|q05952|stp2_human	0	0	0	1	0	0
sp|q06033|itih3_human	0	2	6	15	16	31
sp|q06323|psme1_human	0	3	1	0	0	0
sp|q06830|prdx1_human	15	28	63	0	5	1
sp|q07002|cdk18_human	0	0	0	2	0	0
sp|q07021|c1qbp_human	2	2	8	0	0	2
sp|q07157|zo1_human	0	0	1	0	0	0
sp|q07283|trhy_human	0	0	0	0	0	1
sp|q07617|spag1_human	0	0	0	0	1	0
sp|q07954|lrp1_human	0	2	3	0	60	0
sp|q08188|tgm3_human	29	3	42	4	1	2
sp|q08257|qor_human	0	2	0	0	0	0
sp|q08345|ddr1_human	0	0	0	0	3	4
sp|q08378|goga3_human	0	1	0	0	0	0
sp|q08380|lg3bp_human	31	451	97	35	138	42
sp|q08495|dema_human	0	2	0	0	7	0
sp|q08ah3|acs2a_human	0	0	0	0	1	0
sp|q08ai6|s38ab_human	0	0	0	0	0	3
sp|q08ai8|cb054_human	0	0	0	0	0	1
sp|q09666|ahnk_human	0	0	5	0	0	0
sp|q12765|scrn1_human	0	0	1	0	0	0
sp|q12768|strum_human	0	0	1	0	0	0
sp|q12772|srbp2_human	1	0	0	0	1	0
sp|q12805|fbln3_human	46	46	17	27	23	1
sp|q12830|bptf_human	0	0	0	1	2	3
sp|q12841|fstl1_human	0	2	0	0	0	0
sp|q12852|m3k12_human	0	0	1	0	0	5
sp|q12860|cntn1_human	7	8	2	0	17	0
sp|q12882|dpyd_human	0	0	0	0	0	1
sp|q12907|lman2_human	1	4	2	0	0	0
sp|q12913|ptprj_human	0	1	0	0	0	0
sp|q12929|eps8_human	0	2	0	0	0	0
sp|q12931|trap1_human	4	2	4	0	3	1
sp|q12955|ank3_human	0	0	0	2	0	0
sp|q12981|sec20_human	0	0	0	0	0	1
sp|q13126|mtap_human	0	4	0	1	0	0
sp|q13163|mp2k5_human	0	1	0	0	0	0
sp|q13200|psmd2_human	0	0	1	0	3	0
sp|q13214|sem3b_human	0	0	0	1	0	0
sp|q13228|sbp1_human	15	44	60	0	17	9
sp|q13286|cln3_human	0	0	0	1	0	0
sp|q13361|mfap5_human	0	0	0	1	0	0
sp|q13416|orc2_human	0	0	0	0	0	1
sp|q13425|sntb2_human	1	0	0	0	0	0
sp|q13507|trpc3_human	0	0	1	0	0	0
sp|q13509|tbb3_human	0	0	1	0	0	0
sp|q13510|asah1_human	0	2	0	0	0	0
sp|q13526|pin1_human	0	1	0	0	0	0
sp|q13557|kcc2d_human	0	0	7	0	0	0
sp|q13568|irf5_human	0	0	1	0	0	0
sp|q13576|iqga2_human	0	1	0	0	0	0
sp|q13617|cul2_human	0	2	1	0	1	0
sp|q13630|fcl_human	2	3	2	0	0	0
sp|q13642|fhl1_human	0	2	0	0	0	0
sp|q13686|alkb1_human	0	0	1	0	0	0
sp|q13724|mogs_human	0	3	0	0	0	0
sp|q13740|cd166_human	0	0	0	3	0	0
sp|q13765|naca_human	0	0	1	0	0	0
sp|q13790|apof_human	0	0	0	2	0	0
sp|q13813|spta2_human	0	1	4	0	4	3
sp|q13822|enpp2_human	0	0	6	1	23	0
sp|q13823|nog2_human	4	0	7	0	0	0
sp|q13867|blmh_human	3	1	11	1	0	0
sp|q13901|c1d_human	0	0	0	0	2	0
sp|q13936|cac1c_human	0	0	0	2	0	3
sp|q14005|il16_human	0	0	0	2	0	0
sp|q14028|cngb1_human	0	0	1	0	0	0
sp|q14118|dag1_human	4	0	2	0	1	0
sp|q14123|pde1c_human	0	0	0	1	0	0
sp|q14126|dsg2_human	0	0	1	0	0	0
sp|q14159|k0146_human	0	0	0	0	0	1
sp|q14185|dock1_human	0	0	0	0	3	4
sp|q14194|dpyl1_human	0	0	8	0	0	0
sp|q14203|dctn1_human	0	3	1	0	0	0
sp|q14204|dyhc1_human	0	20	15	0	33	0
sp|q14207|npat_human	0	1	0	0	0	0
sp|q14344|gna13_human	0	3	0	0	0	0
sp|q14397|gckr_human	0	0	0	1	0	0
sp|q14449|grb14_human	0	0	0	2	0	0
sp|q14494|nf2l1_human	0	0	0	1	0	0
sp|q14508|wfdc2_human	0	6	0	0	0	0
sp|q14515|sprl1_human	0	0	0	1	4	0
sp|q14520|habp2_human	0	0	0	12	5	16
sp|q14525|kt33b_human	2	0	0	0	0	0
sp|q14533|krt81_human	0	0	0	0	1	0
sp|q14558|kpra_human	0	0	15	0	3	0
sp|q14624|itih4_human	12	53	38	116	191	191
sp|q14644|rasa3_human	0	0	0	3	2	6
sp|q14651|plsi_human	0	0	6	0	0	0
sp|q14694|ubp10_human	0	1	0	1	1	0
sp|q14696|mesd_human	3	0	6	0	0	0
sp|q14697|ganab_human	0	0	2	0	0	0
sp|q14722|kcab1_human	2	0	0	0	0	1
sp|q14738|2a5d_human	0	4	0	0	0	0
sp|q14847|lasp1_human	0	1	0	0	0	0
sp|q14894|crym_human	62	122	139	0	7	0
sp|q14914|ptgr1_human	0	4	7	0	0	0
sp|q14974|imb1_human	0	1	1	0	3	0
sp|q14993|coja1_human	0	0	0	0	0	7
sp|q15019|sept2_human	0	0	0	0	1	0
sp|q15035|tram2_human	0	0	0	2	0	0
sp|q15063|postn_human	0	0	0	26	0	0
sp|q15102|pa1b3_human	0	8	0	0	0	2
sp|q15113|pcoc1_human	2	5	8	0	4	0
sp|q15166|pon3_human	0	0	0	2	3	0
sp|q15181|ipyr_human	0	3	0	0	0	0
sp|q15257|ptpa_human	0	7	6	0	0	0
sp|q15286|rab35_human	0	8	1	1	0	0
sp|q15323|k1h1_human	9	0	0	0	5	0
sp|q15363|tmed2_human	0	1	0	0	0	0
sp|q15431|sycp1_human	0	0	1	0	0	0
sp|q15485|fcn2_human	0	0	0	0	0	1
sp|q15582|bgh3_human	5	14	0	21	48	9
sp|q15599|nhrf2_human	0	3	0	0	0	0
sp|q15628|tradd_human	0	0	0	0	0	1
sp|q15631|tsn_human	0	3	0	0	0	0
sp|q15645|pch2_human	1	2	0	0	0	0
sp|q15650|trip4_human	0	1	0	0	0	0
sp|q15848|adipo_human	0	0	0	0	0	1
sp|q16531|ddb1_human	0	2	8	0	0	0
sp|q16595|frda_human	0	0	1	0	0	0
sp|q16610|ecm1_human	2	0	3	14	1	12
sp|q16651|prss8_human	0	37	4	0	0	0
sp|q16658|fscn1_human	0	1	14	0	0	0
sp|q16674|mia_human	0	0	10	0	0	0
sp|q16769|qpct_human	2	0	1	0	0	0
sp|q16775|glo2_human	0	16	0	1	0	10
sp|q16828|dus6_human	5	1	5	0	4	0
sp|q17r89|rhg44_human	0	0	0	0	0	3
sp|q29rf7|pds5a_human	0	0	1	0	0	0
sp|q2uy09|cosa1_human	0	0	0	0	1	0
sp|q2viq3|kif4b_human	0	0	1	0	3	0
sp|q2wen9|cea16_human	0	74	0	0	0	0
sp|q2wgj6|klh38_human	0	1	0	0	0	0
sp|q2wgn9|gab4_human	0	0	0	1	0	0
sp|q32mz4|lrrf1_human	2	0	0	2	0	0
sp|q3b7j2|gfod2_human	0	0	0	0	0	1
sp|q3bbv2|nbpf8_human	0	0	0	0	0	2
sp|q3sxm0|dc4l1_human	0	0	0	1	0	0
sp|q3sy84|k2c71_human	7	4	6	0	0	0
sp|q3v5l5|mgt5b_human	0	0	0	0	1	0
sp|q3zcn5|otogl_human	0	8	1	0	4	0
sp|q49a92|ch034_human	2	2	3	5	3	4
sp|q4adv7|ric1_human	0	0	0	1	0	0
sp|q4g0x9|ccd40_human	0	5	0	0	2	1
sp|q4vcs5|amot_human	0	0	0	0	0	1
sp|q504y0|s39ac_human	0	0	1	0	0	0
sp|q52lw3|rhg29_human	0	0	0	0	0	1
sp|q53el6|pdcd4_human	0	0	0	0	0	4
sp|q53gd3|ctl4_human	0	2	0	0	0	0
sp|q53hl2|borea_human	0	0	0	4	0	0
sp|q53qz3|rhg15_human	0	0	0	0	2	0
sp|q53rt3|aprv1_human	0	0	2	0	0	0
sp|q53tn4|cybr1_human	0	7	0	0	0	0
sp|q562r1|actbl_human	2	0	0	0	0	0
sp|q567u6|ccd93_human	3	1	3	0	0	1
sp|q58ff3|enpll_human	2	0	0	0	0	0
sp|q5fyb0|arsj_human	2	0	0	0	0	0
sp|q5gh72|xkr7_human	0	0	0	0	0	2
sp|q5jtn6|wdr38_human	0	2	0	0	0	0
sp|q5jwf8|ct134_human	2	0	1	0	0	0
sp|q5jzy3|ephaa_human	0	0	0	0	0	2
sp|q5k4e3|pols2_human	0	9	0	0	0	0
sp|q5mnz9|wipi1_human	0	1	0	0	0	0
sp|q5my95|entp8_human	0	1	0	0	0	0
sp|q5sqs8|cj120_human	0	1	0	0	0	0
sp|q5srd1|ti23b_human	0	0	0	0	0	1
sp|q5swl8|pra19_human	0	0	0	0	2	2
sp|q5szk8|frem2_human	0	0	11	0	0	0
sp|q5t013|hyi_human	0	0	0	0	0	9
sp|q5t036|f120s_human	0	0	1	0	0	0
sp|q5t0z8|cf132_human	0	0	1	0	0	0
sp|q5t3f8|tm63b_human	0	0	1	0	0	0
sp|q5t4s7|ubr4_human	0	0	0	0	2	0
sp|q5t750|xp32_human	0	0	20	0	0	0
sp|q5t752|lce1d_human	0	0	1	0	0	0
sp|q5t753|lce1e_human	0	0	1	0	0	0
sp|q5t754|lce1f_human	0	0	4	0	0	0
sp|q5t7p3|lce1b_human	0	0	2	0	0	0
sp|q5tax3|tut4_human	1	0	0	0	0	0
sp|q5tc04|atpos_human	0	0	0	0	1	0
sp|q5tc82|rc3h1_human	0	0	1	0	0	0
sp|q5tcx8|m3kl4_human	3	0	0	0	0	0
sp|q5td94|rsh4a_human	5	8	0	0	6	9
sp|q5tdh0|ddi2_human	0	0	4	0	0	0
sp|q5vte6|ange2_human	0	0	7	1	0	0
sp|q5vtl7|fndc7_human	0	3	0	0	0	0
sp|q5vu97|cahd1_human	0	0	0	0	1	0
sp|q5vuy2|adcl4_human	0	0	0	1	0	0
sp|q5vw32|brox_human	0	3	0	0	0	0
sp|q5vwx1|khdr2_human	0	0	1	0	0	0
sp|q5vxt5|sypl2_human	0	0	6	0	2	0
sp|q5vy80|ret1l_human	0	0	0	0	1	0
sp|q5vz18|she_human	1	0	0	0	0	0
sp|q5vz46|k1614_human	0	0	3	0	0	0
sp|q5xpi4|rn123_human	0	3	0	0	0	0
sp|q66le6|2abd_human	0	0	2	0	0	0
sp|q68cp9|arid2_human	0	0	0	1	0	0
sp|q68cz6|haus3_human	0	1	0	0	0	0
sp|q68dd2|pa24f_human	0	0	3	0	0	0
sp|q69yq0|cytsa_human	0	0	1	0	0	0
sp|q6e0u4|dmkn_human	0	0	0	0	1	0
sp|q6emk4|vasn_human	2	7	4	1	9	7
sp|q6icc9|ldocl_human	0	0	3	0	0	0
sp|q6ieg0|snr48_human	0	0	0	0	0	1
sp|q6in97|frp2l_human	0	0	2	0	0	0
sp|q6ipm2|iqce_human	0	0	1	0	0	0
sp|q6nun0|acsm5_human	0	0	0	0	0	1
sp|q6nv74|cb055_human	0	0	0	0	2	0
sp|q6nxe6|armc6_human	0	1	0	0	0	0
sp|q6p158|dhx57_human	0	0	8	0	0	0
sp|q6p2s7|gnn_human	0	1	2	0	0	0
sp|q6p461|acsm6_human	0	0	0	0	0	1
sp|q6p4i2|wdr73_human	0	0	0	2	1	1
sp|q6p9g0|cb5d1_human	0	1	0	0	0	0
sp|q6pcb5|rsbnl_human	0	0	0	3	0	0
sp|q6pl45|cp079_human	0	0	11	0	0	0
sp|q6uvk1|cspg4_human	0	0	0	1	0	0
sp|q6uwj1|tmco3_human	1	0	0	0	0	0
sp|q6ux06|olfm4_human	0	0	0	0	2	0
sp|q6ux68|xkr5_human	1	0	0	0	0	0
sp|q6ux71|pxdc2_human	0	1	1	1	3	0
sp|q6ux73|cp089_human	0	0	0	1	0	0
sp|q6uxb8|pi16_human	0	0	0	0	2	1
sp|q6uxd5|se6l2_human	0	0	0	0	1	0
sp|q6uxk5|lrrn1_human	0	0	5	0	0	2
sp|q6uxp9|yo001_human	0	1	0	0	0	0
sp|q6veq5|wash2_human	0	1	0	0	0	0
sp|q6w4x9|muc6_human	0	2	0	0	0	0
sp|q6xpr3|rptn_human	1	0	0	0	0	0
sp|q6xqn6|pncb_human	0	0	2	0	0	0
sp|q6yhk3|cd109_human	0	77	10	0	0	0
sp|q6yhu6|thada_human	0	2	0	6	8	0
sp|q6zmd2|spns3_human	1	0	0	0	0	0
sp|q6zmp0|thsd4_human	0	0	0	0	4	0
sp|q6zn08|znf66_human	0	5	0	0	0	0
sp|q6zn44|unc5a_human	2	0	0	0	0	0
sp|q6zri0|otog_human	0	59	63	0	75	0
sp|q6zrk6|ccd73_human	0	0	0	8	0	5
sp|q6zrr7|lrrc9_human	0	2	2	2	0	1
sp|q6zrr9|dcdc5_human	0	0	0	1	0	0
sp|q6ztc4|yt009_human	0	1	0	0	0	0
sp|q6ztq3|rasf6_human	0	0	0	1	0	0
sp|q6zu69|ci14b_human	2	0	0	0	0	0
sp|q6zvh7|espnl_human	2	0	0	0	0	0
sp|q6zvl6|ck041_human	0	1	0	0	0	0
sp|q6zvx7|ncrp1_human	0	0	5	3	0	0
sp|q70cq1|ubp49_human	0	0	0	0	0	1
sp|q70cq3|ubp30_human	1	0	0	0	0	0
sp|q71u36|tba1a_human	0	0	1	0	0	0
sp|q7l4e1|fa73b_human	0	0	1	0	0	0
sp|q7l5y9|maea_human	0	0	0	0	0	1
sp|q7l7x3|taok1_human	0	2	0	0	0	0
sp|q7l804|rfip2_human	0	0	0	0	1	0
sp|q7l8w6|atbd4_human	0	0	1	0	0	0
sp|q7rts6|otop2_human	1	0	0	0	0	0
sp|q7rts7|k2c74_human	23	23	42	10	3	1
sp|q7rts9|dym_human	0	0	0	0	0	1
sp|q7rtw8|otoan_human	0	292	84	0	50	0
sp|q7z2w4|zcchv_human	0	0	0	0	1	0
sp|q7z2w9|rm21_human	2	0	0	1	0	1
sp|q7z3b3|k1267_human	1	0	0	1	0	0
sp|q7z3s7|ca2d4_human	0	0	0	0	0	2
sp|q7z406|myh14_human	0	1	8	0	1	0
sp|q7z4l9|lrc67_human	0	0	0	1	0	0
sp|q7z4n2|trpm1_human	0	0	0	2	0	0
sp|q7z4w1|dcxr_human	0	7	0	0	0	1
sp|q7z5m5|tmc3_human	0	0	0	0	2	0
sp|q7z6r9|ap2d_human	0	0	0	3	0	0
sp|q7z794|k2c1b_human	1	4	21	8	1	0
sp|q7z7m0|megf8_human	2	27	10	7	20	0
sp|q86sf2|galt7_human	0	0	0	0	3	2
sp|q86sq4|gp126_human	0	23	4	0	0	0
sp|q86ss6|syt9_human	0	0	0	1	0	0
sp|q86sx6|glrx5_human	0	0	0	0	0	1
sp|q86ti2|dpp9_human	0	0	2	0	0	0
sp|q86tz1|ttc6_human	0	0	1	0	0	0
sp|q86ud5|nhdc2_human	0	0	0	1	0	0
sp|q86un3|r4rl2_human	0	1	0	0	0	0
sp|q86uq4|abcad_human	0	10	0	0	0	0
sp|q86uw7|caps2_human	0	0	0	1	0	0
sp|q86vb7|c163a_human	1	9	8	15	13	0
sp|q86vf7|nrap_human	4	0	7	0	0	0
sp|q86vp3|pacs2_human	0	0	0	0	1	0
sp|q86vp6|cand1_human	0	20	14	0	14	0
sp|q86vs8|hook3_human	0	0	0	0	2	0
sp|q86vz4|lrp11_human	0	0	0	0	0	1
sp|q86wt1|tt30a_human	0	0	1	0	0	0
sp|q86wz0|heat4_human	0	0	0	1	0	0
sp|q86x10|rlgpb_human	1	0	0	0	0	0
sp|q86x67|nud13_human	0	0	4	0	2	0
sp|q86xp0|pa24d_human	0	0	0	1	0	0
sp|q86xr7|tcam2_human	0	0	0	1	0	0
sp|q86xu0|zn677_human	1	0	0	0	0	0
sp|q86y22|cona1_human	0	0	0	2	0	0
sp|q86y38|xylt1_human	0	0	0	0	0	2
sp|q86y46|k2c73_human	0	0	1	2	0	0
sp|q86yq2|lath_human	0	0	0	2	0	0
sp|q86yt5|s13a5_human	1	0	0	0	0	0
sp|q86z20|cc125_human	0	0	0	0	0	1
sp|q8iuc8|glt13_human	0	0	0	2	0	0
sp|q8iuh8|imp5_human	0	1	0	0	0	0
sp|q8iv03|ci150_human	0	0	1	0	0	0
sp|q8iv13|ccnjl_human	1	0	0	0	0	0
sp|q8ivf6|an18a_human	0	0	1	0	0	0
sp|q8iw45|carkd_human	0	0	1	0	0	0
sp|q8iw70|t151b_human	0	1	0	0	0	0
sp|q8iw75|spa12_human	8	0	2	0	0	0
sp|q8iwa5|ctl2_human	0	1	0	0	0	0
sp|q8iwe2|nxp20_human	0	5	0	1	0	0
sp|q8iwv2|cntn4_human	0	0	1	0	0	0
sp|q8iwy4|scub1_human	1	0	0	0	0	0
sp|q8iwz3|ankh1_human	1	0	0	0	0	0
sp|q8ix04|uevld_human	0	1	0	0	0	0
sp|q8ix07|fog1_human	0	0	0	21	0	0
sp|q8ix21|f178a_human	6	0	4	0	0	0
sp|q8ixl6|dmp4_human	0	0	0	0	0	1
sp|q8ixs2|ccd65_human	1	0	3	0	0	0
sp|q8iyf1|eloa2_human	0	0	0	0	1	0
sp|q8iyk2|cc105_human	0	3	0	0	0	0
sp|q8iyl9|psyr_human	0	0	1	0	0	0
sp|q8iyt4|katl2_human	0	0	0	0	0	2
sp|q8izl8|pelp1_human	1	0	0	0	0	0
sp|q8izs5|ofcc1_human	0	2	0	0	0	0
sp|q8n118|cp4x1_human	0	1	0	0	0	0
sp|q8n126|cadm3_human	0	0	0	0	1	0
sp|q8n129|cnpy4_human	4	0	5	0	0	0
sp|q8n130|npt2c_human	0	0	0	1	0	0
sp|q8n137|cntrb_human	0	0	0	2	0	0
sp|q8n1f7|nup93_human	0	0	0	0	0	1
sp|q8n1m1|best3_human	0	0	0	0	1	0
sp|q8n1n4|k2c78_human	0	4	34	18	1	2
sp|q8n271|prom2_human	0	38	0	0	2	0
sp|q8n2m8|clasr_human	0	0	0	0	1	0
sp|q8n2u0|cq061_human	0	0	0	0	4	0
sp|q8n335|gpd1l_human	0	1	0	0	0	0
sp|q8n394|tmtc2_human	0	0	0	0	4	0
sp|q8n3e9|plcd3_human	0	0	0	0	0	2
sp|q8n3i7|bbs5_human	0	2	0	0	0	0
sp|q8n3j6|cadm2_human	0	1	0	0	0	0
sp|q8n3p4|vps8_human	0	4	0	0	0	0
sp|q8n3t1|gltl2_human	1	0	0	0	0	0
sp|q8n443|ribc1_human	0	0	1	0	0	1
sp|q8n4g2|arl14_human	0	0	0	1	0	0
sp|q8n531|fbxl6_human	0	0	0	2	0	0
sp|q8n554|zn276_human	0	0	0	0	0	2
sp|q8n5i2|arrd1_human	0	2	0	0	0	0
sp|q8n635|cp073_human	1	0	0	0	0	0
sp|q8n7z2|gg6l1_human	0	0	1	0	0	0
sp|q8n883|zn614_human	3	0	1	0	0	0
sp|q8n8a6|ddx51_human	0	0	1	0	0	0
sp|q8n8e3|ce112_human	1	0	0	2	0	0
sp|q8n8n7|ptgr2_human	0	0	0	1	0	0
sp|q8n9c0|igs22_human	0	0	0	2	0	0
sp|q8n9w4|gg6l2_human	2	0	2	0	0	0
sp|q8nan2|fa73a_human	0	0	0	0	0	1
sp|q8nb50|zfp62_human	0	1	0	0	0	0
sp|q8nb78|kdm1b_human	0	1	0	0	0	0
sp|q8nc51|pairb_human	2	1	3	0	0	0
sp|q8nc74|ct151_human	0	4	0	3	0	5
sp|q8ncw5|aibp_human	0	5	0	0	0	0
sp|q8ncx0|cc150_human	0	0	0	0	3	0
sp|q8ne71|abcf1_human	1	1	3	0	3	2
sp|q8nem0|mcph1_human	0	0	0	0	5	0
sp|q8nem8|cbpc3_human	0	0	1	0	0	0
sp|q8net8|trpv3_human	0	3	2	0	1	0
sp|q8nez3|wdr19_human	3	0	0	0	0	0
sp|q8nf91|syne1_human	3	0	1	0	0	0
sp|q8nfj5|rai3_human	0	4	0	0	0	0
sp|q8nfp7|nud10_human	0	0	1	0	0	0
sp|q8nft8|dner_human	0	9	0	0	0	0
sp|q8nfz8|cadm4_human	1	22	0	0	0	0
sp|q8ngc2|or4e2_human	5	0	0	0	0	0
sp|q8ngg1|or8j2_human	0	0	0	2	0	0
sp|q8ngq2|or6q1_human	0	0	1	0	0	0
sp|q8nh08|o10ac_human	0	0	0	1	0	0
sp|q8nhm4|try6_human	1	0	2	0	0	0
sp|q8nhs9|spt22_human	0	1	0	0	0	0
sp|q8nhv4|nedd1_human	0	0	0	0	0	1
sp|q8nhw5|rla0l_human	0	1	0	0	0	0
sp|q8nhy0|b4gn2_human	0	1	0	0	0	0
sp|q8nhy2|rfwd2_human	5	0	5	0	0	0
sp|q8ni17|il31r_human	0	0	4	0	0	0
sp|q8tad8|snip1_human	0	0	0	1	0	3
sp|q8tam1|bbs10_human	2	0	1	4	0	1
sp|q8tbn0|r3gef_human	1	1	4	0	6	0
sp|q8tbz2|mybpp_human	0	1	0	9	0	0
sp|q8tc99|fndc8_human	0	0	1	0	0	2
sp|q8tcs8|pnpt1_human	0	0	1	0	0	0
sp|q8tcw7|zpld1_human	3	85	51	0	19	0
sp|q8td08|mk15_human	0	0	0	0	2	0
sp|q8td16|bicd2_human	0	1	0	0	0	2
sp|q8td55|pkho2_human	1	0	0	0	0	0
sp|q8tdn4|cabl1_human	0	0	0	0	0	1
sp|q8tea8|dtd1_human	0	3	0	0	0	0
sp|q8teh3|den1a_human	0	1	0	0	0	0
sp|q8teu8|wfkn2_human	0	1	0	0	0	0
sp|q8wtu0|ddi1_human	0	0	1	0	0	0
sp|q8wtu2|srb4d_human	0	79	84	0	66	0
sp|q8wu03|glyl2_human	0	0	2	0	0	0
sp|q8wu90|zc3hf_human	0	0	0	0	0	1
sp|q8wuj3|k1199_human	0	0	0	0	10	0
sp|q8wux1|s38a5_human	1	0	0	0	0	0
sp|q8wvb6|ctf18_human	5	0	0	0	0	0
sp|q8wvv4|pof1b_human	0	0	6	6	0	0
sp|q8wvv5|bt2a2_human	0	0	0	2	0	0
sp|q8wwg9|kcne4_human	0	0	0	0	1	0
sp|q8wwt9|s13a3_human	0	0	0	1	0	0
sp|q8wwy6|mb3l1_human	0	0	1	0	0	0
sp|q8wxi9|p66b_human	1	0	0	0	0	0
sp|q8wxx0|dyh7_human	0	0	0	0	2	1
sp|q8wz69|ck040_human	0	0	1	0	0	1
sp|q92485|asm3b_human	0	4	0	0	0	0
sp|q92520|fam3c_human	0	7	0	0	0	2
sp|q92794|myst3_human	3	0	0	0	0	0
sp|q92820|ggh_human	2	0	2	0	0	0
sp|q92823|nrcam_human	0	0	0	0	6	0
sp|q92828|cor2a_human	0	0	0	0	3	0
sp|q92859|neo1_human	2	0	0	0	1	0
sp|q92874|dnsl2_human	1	0	1	0	0	0
sp|q92876|klk6_human	0	6	0	0	1	0
sp|q92905|csn5_human	0	3	0	0	0	0
sp|q92922|smrc1_human	2	9	4	0	0	0
sp|q92954|prg4_human	0	0	0	0	4	0
sp|q92959|so2a1_human	0	5	0	0	0	0
sp|q93008|usp9x_human	0	1	0	0	0	1
sp|q95460|hmr1_human	1	0	0	0	0	0
sp|q969h0|fbxw7_human	0	0	0	0	0	1
sp|q969s9|rrf2m_human	0	0	0	0	0	1
sp|q969t7|5nt3l_human	0	0	2	0	0	0
sp|q969t9|wbp2_human	3	2	3	0	0	0
[truncated: 774 more rows]
