# Supplementary material for: Proteome of normal human perilymph and perilymph from people with disabling vertigo
Source: PLoS One. 2019 Jun 11;14(6):e0218292. doi: 10.1371/journal.pone.0218292 (PMC6559673; doi:10.1371/journal.pone.0218292)
Supplement: S7 Table — (XLSX) [file pone.0218292.s011.xlsx]

## Sheet: Sheet1
ID	Protein	NL 1	NL 2	NL 3	VD 1	VD 2	VD 3
sp|p01011|aact_human	AACT	326	364	427	190	1479	271
sp|q12805|fbln3_human	EFEMP1	27	22	1	46	45	16
sp|q04756|hgfa_human	HGFAC	21	6	32	0	3	1
sp|q15582|bgh3_human	TGFBI	21	48	9	5	14	0
